# Supplementary material for: Decreased GLUT2 and glucose uptake contribute to insulin secretion defects in MODY3/HNF1A hiPSC-derived mutant β cells
Source: Nat Commun. 2021 May 25;12:3133. doi: 10.1038/s41467-021-22843-4 (PMC8149827; doi:10.1038/s41467-021-22843-4)
Supplement: Supplementary file 6 — Supplementary Data 1 [file 41467_2021_22843_MOESM6_ESM.xlsx]

## Sheet: Table S1 H126D Downregulated Ge
Ensembl	logFC	PValue	Symbol	Description	EntrzeID
ENSG00000093072	-1.82	1.52e-22	CECR1	cat eye syndrome chromosome region, candidate 1	NA
ENSG00000256618	-3.76	1.71e-21	MTRNR2L1	MT-RNR2-like 1	100462977
ENSG00000121691	-9.28	5.44e-20	CAT	catalase	847
ENSG00000207263	-2.34	3.61e-18	SNORD116-16	small nucleolar RNA, C/D box 116-16	100033428
ENSG00000173702	-6.1	1.64e-17	MUC13	mucin 13, cell surface associated	56667
ENSG00000189334	-5.11	1.21e-16	S100A14	S100 calcium binding protein A14	57402
ENSG00000207174	-2.41	3.92e-16	SNORD116-15	small nucleolar RNA, C/D box 116-15	100033427
ENSG00000196126	-4.97	9.02e-16	HLA-DRB1	major histocompatibility complex, class II, DR beta 1	3123
ENSG00000207093	-1.89	1.78e-15	SNORD116-8	small nucleolar RNA, C/D box 116-8	100033420
ENSG00000207279	-1.74	2.96e-14	SNORD116-24	small nucleolar RNA, C/D box 116-24	100033435
ENSG00000132329	-2.95	6.68e-14	RAMP1	receptor activity modifying protein 1	10267
ENSG00000127324	-3.38	1.09e-13	TSPAN8	tetraspanin 8	7103
ENSG00000144820	-4.22	3.16e-13	GPR128	#N/A	NA
ENSG00000053747	-2.17	6.44e-13	LAMA3	laminin subunit alpha 3	3909
ENSG00000157778	-1.43	7.54e-13	PSMG3	proteasome assembly chaperone 3	84262
ENSG00000197888	-5.75	1.4e-12	UGT2B17	UDP glucuronosyltransferase family 2 member B17	7367
ENSG00000054219	-3.43	2.1e-12	LY75	lymphocyte antigen 75	4065
ENSG00000205571	-3.25	2.17e-12	SMN2	survival of motor neuron 2, centromeric	6607
ENSG00000109511	-5.27	6e-12	ANXA10	annexin A10	11199
ENSG00000091138	-2.43	6.3e-12	SLC26A3	solute carrier family 26 member 3	1811
ENSG00000086696	-2.65	7.6e-12	HSD17B2	hydroxysteroid 17-beta dehydrogenase 2	3294
ENSG00000140968	-2.79	3.07e-11	IRF8	interferon regulatory factor 8	3394
ENSG00000077498	-3.16	3.14e-11	TYR	tyrosinase	7299
ENSG00000113722	-3.01	3.15e-11	CDX1	caudal type homeobox 1	1044
ENSG00000262074	-2.97	3.48e-11	SNORD3B-2	small nucleolar RNA, C/D box 3B-2	780852
ENSG00000263934	-1.66	4.33e-11	SNORD3A	small nucleolar RNA, C/D box 3A	780851
ENSG00000166825	-3.83	5.03e-11	ANPEP	alanyl aminopeptidase, membrane	290
ENSG00000196620	-4.38	5.59e-11	UGT2B15	UDP glucuronosyltransferase family 2 member B15	7366
ENSG00000049089	-1.5	7.08e-11	COL9A2	collagen type IX alpha 2	1298
ENSG00000074416	-1.56	1.13e-10	MGLL	monoglyceride lipase	11343
ENSG00000171747	-3.3	1.3e-10	LGALS4	galectin 4	3960
ENSG00000181019	-1.25	3.44e-10	NQO1	NAD(P)H quinone dehydrogenase 1	1728
ENSG00000113924	-2.91	5.19e-10	HGD	homogentisate 1,2-dioxygenase	3081
ENSG00000151790	-3.08	5.97e-10	TDO2	tryptophan 2,3-dioxygenase	6999
ENSG00000139219	-2.1	1.02e-09	COL2A1	collagen type II alpha 1 chain	1280
ENSG00000200156	-1.48	1.31e-09	RNU5B-1	RNA, U5B small nuclear 1	26832
ENSG00000266037	-1.76	1.42e-09	Metazoa_SRP	#N/A	NA
ENSG00000183778	-1.49	3.28e-09	B3GALT5	beta-1,3-galactosyltransferase 5	10317
ENSG00000165118	-5.26	3.43e-09	C9orf64	chromosome 9 open reading frame 64	84267
ENSG00000125255	-2.99	5.63e-09	SLC10A2	solute carrier family 10 member 2	6555
ENSG00000180574	-3.48	7.43e-09	EIF2S3L	#N/A	NA
ENSG00000090402	-3.36	8.26e-09	SI	sucrase-isomaltase	6476
ENSG00000203875	-0.736	9.08e-09	SNHG5	small nucleolar RNA host gene 5	387066
ENSG00000206688	-1.21	1.04e-08	SNORD116-18	small nucleolar RNA, C/D box 116-18	100033430
ENSG00000169851	-0.794	1.33e-08	PCDH7	protocadherin 7	5099
ENSG00000252835	-0.923	1.45e-08	SCARNA21	small Cajal body-specific RNA 21	677763
ENSG00000115255	-2.01	1.81e-08	REEP6	receptor accessory protein 6	92840
ENSG00000173597	-3.09	1.96e-08	SULT1B1	sulfotransferase family 1B member 1	27284
ENSG00000196611	-3.19	2.25e-08	MMP1	matrix metallopeptidase 1	4312
ENSG00000107165	-3.64	2.3e-08	TYRP1	tyrosinase related protein 1	7306
ENSG00000118137	-2.76	2.38e-08	APOA1	apolipoprotein A1	335
ENSG00000247498	-4.87	2.54e-08	RP11-392P7.6	#N/A	NA
ENSG00000206503	-0.982	2.59e-08	HLA-A	major histocompatibility complex, class I, A	3105
ENSG00000163586	-3.4	2.71e-08	FABP1	fatty acid binding protein 1	2168
ENSG00000142449	-1.26	3.48e-08	FBN3	fibrillin 3	84467
ENSG00000138109	-4.14	3.51e-08	CYP2C9	cytochrome P450 family 2 subfamily C member 9	1559
ENSG00000070019	-2.84	3.74e-08	GUCY2C	guanylate cyclase 2C	2984
ENSG00000161944	-3.09	4.42e-08	ASGR2	asialoglycoprotein receptor 2	433
ENSG00000133636	-1.46	4.47e-08	NTS	neurotensin	4922
ENSG00000079112	-3.04	4.48e-08	CDH17	cadherin 17	1015
ENSG00000184227	-2.85	4.77e-08	ACOT1	acyl-CoA thioesterase 1	641371
ENSG00000169903	-2.55	4.89e-08	TM4SF4	transmembrane 4 L six family member 4	7104
ENSG00000171766	-1.31	5.08e-08	GATM	glycine amidinotransferase	2628
ENSG00000185215	-1.55	5.16e-08	TNFAIP2	TNF alpha induced protein 2	7127
ENSG00000188290	-1.98	5.17e-08	HES4	hes family bHLH transcription factor 4	57801
ENSG00000198502	-4.57	6.1e-08	HLA-DRB5	major histocompatibility complex, class II, DR beta 5	3127
ENSG00000138207	-3.81	6.45e-08	RBP4	retinol binding protein 4	5950
ENSG00000156968	-1.01	6.57e-08	MPV17L	MPV17 mitochondrial inner membrane protein like	255027
ENSG00000171557	-2.05	7.25e-08	FGG	fibrinogen gamma chain	2266
ENSG00000135917	-2.44	9.03e-08	SLC19A3	solute carrier family 19 member 3	80704
ENSG00000239039	-1.35	9.39e-08	SNORD13	small nucleolar RNA, C/D box 13	692084
ENSG00000214814	-2.97	1.01e-07	FER1L6	fer-1 like family member 6	654463
ENSG00000236039	-3.26	1.04e-07	AC019117.2	#N/A	NA
ENSG00000100079	-3.57	1.08e-07	LGALS2	galectin 2	3957
ENSG00000213759	-2.28	1.15e-07	UGT2B11	UDP glucuronosyltransferase family 2 member B11	10720
ENSG00000110697	-1.29	1.49e-07	PITPNM1	phosphatidylinositol transfer protein membrane associated 1	9600
ENSG00000171564	-2.27	1.52e-07	FGB	fibrinogen beta chain	2244
ENSG00000200792	-2.29	1.67e-07	SNORA80	#N/A	NA
ENSG00000145536	-1.28	1.72e-07	ADAMTS16	ADAM metallopeptidase with thrombospondin type 1 motif 16	170690
ENSG00000114455	-3.44	1.82e-07	HHLA2	HERV-H LTR-associating 2	11148
ENSG00000136918	-2.43	2.48e-07	WDR38	WD repeat domain 38	401551
ENSG00000134193	-4.05	2.6e-07	REG4	regenerating family member 4	83998
ENSG00000138294	-3.85	2.72e-07	MSMB	microseminoprotein, beta-	4477
ENSG00000155093	-1.29	2.86e-07	PTPRN2	protein tyrosine phosphatase, receptor type N2	5799
ENSG00000132274	-1.43	2.93e-07	TRIM22	tripartite motif containing 22	10346
ENSG00000171522	-1.4	3.27e-07	PTGER4	prostaglandin E receptor 4	5734
ENSG00000164251	-1.89	3.28e-07	F2RL1	F2R like trypsin receptor 1	2150
ENSG00000109072	-2.47	4.02e-07	SEBOX	SEBOX homeobox	645832
ENSG00000095932	-2.77	4.37e-07	C19orf77	#N/A	NA
ENSG00000265735	-1.34	5.09e-07	Metazoa_SRP	#N/A	NA
ENSG00000171130	-0.798	5.16e-07	ATP6V0E2	ATPase H+ transporting V0 subunit e2	155066
ENSG00000076826	-1.3	5.55e-07	CAMSAP3	calmodulin regulated spectrin associated protein family member 3	57662
ENSG00000141655	-2.57	5.81e-07	TNFRSF11A	tumor necrosis factor receptor superfamily member 11a	8792
ENSG00000149591	-1.5	6.58e-07	TAGLN	transgelin	6876
ENSG00000136541	-1.7	6.85e-07	ERMN	ermin	57471
ENSG00000199568	-1.32	6.88e-07	RNU5A-1	RNA, U5A small nuclear 1	26831
ENSG00000104823	-1.26	7.31e-07	ECH1	enoyl-CoA hydratase 1, peroxisomal	1891
ENSG00000160072	-1.45	7.4e-07	ATAD3B	ATPase family, AAA domain containing 3B	83858
ENSG00000240869	-1.38	7.89e-07	Metazoa_SRP	#N/A	NA
ENSG00000137491	-2.57	8.07e-07	SLCO2B1	solute carrier organic anion transporter family member 2B1	11309
ENSG00000105398	-3.13	8.07e-07	SULT2A1	sulfotransferase family 2A member 1	6822
ENSG00000136235	-1.91	8.8e-07	GPNMB	glycoprotein nmb	10457
ENSG00000168394	-1.45	8.98e-07	TAP1	transporter 1, ATP-binding cassette, sub-family B (MDR/TAP)	6890
ENSG00000162576	-1.82	1.03e-06	MXRA8	matrix remodeling associated 8	54587
ENSG00000163735	-2.56	1.16e-06	CXCL5	C-X-C motif chemokine ligand 5	6374
ENSG00000140859	-1.31	1.17e-06	KIFC3	kinesin family member C3	3801
ENSG00000122787	-3.53	1.17e-06	AKR1D1	aldo-keto reductase family 1 member D1	6718
ENSG00000073008	-1.11	1.19e-06	PVR	poliovirus receptor	5817
ENSG00000155542	-1.31	1.21e-06	SETD9	SET domain containing 9	133383
ENSG00000041353	-1.65	1.21e-06	RAB27B	RAB27B, member RAS oncogene family	5874
ENSG00000199377	-2.43	1.26e-06	RNU5F-1	RNA, U5F small nuclear 1	26828
ENSG00000076351	-0.864	1.27e-06	SLC46A1	solute carrier family 46 member 1	113235
ENSG00000171431	-3.31	1.27e-06	KRT20	keratin 20	54474
ENSG00000166165	-1.22	1.41e-06	CKB	creatine kinase B	1152
ENSG00000163285	-2.27	1.56e-06	GABRG1	gamma-aminobutyric acid type A receptor gamma1 subunit	2565
ENSG00000104537	-2.83	1.76e-06	ANXA13	annexin A13	312
ENSG00000164120	-1.61	1.83e-06	HPGD	hydroxyprostaglandin dehydrogenase 15-(NAD)	3248
ENSG00000204267	-1.4	1.9e-06	TAP2	transporter 2, ATP-binding cassette, sub-family B (MDR/TAP)	6891
ENSG00000207008	-0.938	1.99e-06	SNORA54	small nucleolar RNA, H/ACA box 54	677833
ENSG00000049540	-1.8	2.07e-06	ELN	elastin	2006
ENSG00000138308	-2.05	2.13e-06	PLA2G12B	phospholipase A2 group XIIB	84647
ENSG00000115850	-3.74	2.17e-06	LCT	lactase	3938
ENSG00000101335	-1.46	2.32e-06	MYL9	myosin light chain 9	10398
ENSG00000223865	-1.65	2.39e-06	HLA-DPB1	major histocompatibility complex, class II, DP beta 1	3115
ENSG00000004948	-2.36	2.42e-06	CALCR	calcitonin receptor	799
ENSG00000084674	-2.23	2.51e-06	APOB	apolipoprotein B	338
ENSG00000099139	-1.26	2.67e-06	PCSK5	proprotein convertase subtilisin/kexin type 5	5125
ENSG00000134762	-1.69	2.71e-06	DSC3	desmocollin 3	1825
ENSG00000081051	-2.96	2.89e-06	AFP	alpha fetoprotein	174
ENSG00000205593	-1.22	2.97e-06	DENND6B	DENN domain containing 6B	414918
ENSG00000157765	-2.56	3e-06	SLC34A2	solute carrier family 34 member 2	10568
ENSG00000159214	-1.19	3.26e-06	CCDC24	coiled-coil domain containing 24	149473
ENSG00000221963	-2.03	3.29e-06	APOL6	apolipoprotein L6	80830
ENSG00000263740	-1.32	3.35e-06	Metazoa_SRP	#N/A	NA
ENSG00000170373	-2.5	3.38e-06	CST1	cystatin SN	1469
ENSG00000171560	-2.16	3.52e-06	FGA	fibrinogen alpha chain	2243
ENSG00000240233	-1.63	3.65e-06	Metazoa_SRP	#N/A	NA
ENSG00000119514	-0.897	3.82e-06	GALNT12	polypeptide N-acetylgalactosaminyltransferase 12	79695
ENSG00000197406	-1.35	3.93e-06	DIO3	deiodinase, iodothyronine, type III	1735
ENSG00000128185	-1.63	4.01e-06	DGCR6L	DiGeorge syndrome critical region gene 6-like	85359
ENSG00000257743	-1.96	4.1e-06	RP11-1220K2.2	#N/A	NA
ENSG00000178695	-0.973	4.14e-06	KCTD12	potassium channel tetramerization domain containing 12	115207
ENSG00000226598	-3.03	4.26e-06	AC017060.1	#N/A	NA
ENSG00000148702	-2.7	4.3e-06	HABP2	hyaluronan binding protein 2	3026
ENSG00000106665	-0.969	4.37e-06	CLIP2	CAP-Gly domain containing linker protein 2	7461
ENSG00000189306	-1.02	4.58e-06	RRP7A	ribosomal RNA processing 7 homolog A	27341
ENSG00000259001	-1.39	4.92e-06	RPPH1	ribonuclease P RNA component H1	85495
ENSG00000168631	-3.36	4.95e-06	DPCR1	diffuse panbronchiolitis critical region 1	NA
ENSG00000106541	-1.83	5.23e-06	AGR2	anterior gradient 2, protein disulphide isomerase family member	10551
ENSG00000115107	-1.38	5.25e-06	STEAP3	STEAP3 metalloreductase	55240
ENSG00000088256	-0.879	5.35e-06	GNA11	G protein subunit alpha 11	2767
ENSG00000204740	-1.8	5.98e-06	C10orf112	#N/A	NA
ENSG00000257335	-2	5.99e-06	MGAM	maltase-glucoamylase	8972
ENSG00000005486	-0.761	6.17e-06	RHBDD2	rhomboid domain containing 2	57414
ENSG00000155465	-2.19	6.21e-06	SLC7A7	solute carrier family 7 member 7	9056
ENSG00000006611	-1.93	6.29e-06	USH1C	USH1 protein network component harmonin	10083
ENSG00000075651	-1.39	6.34e-06	PLD1	phospholipase D1	5337
ENSG00000198758	-2.56	6.45e-06	EPS8L3	EPS8 like 3	79574
ENSG00000197635	-1.84	7e-06	DPP4	dipeptidyl peptidase 4	1803
ENSG00000142684	-1.33	7.15e-06	ZNF593	zinc finger protein 593	51042
ENSG00000263426	-2.45	7.25e-06	Metazoa_SRP	#N/A	NA
ENSG00000146039	-2.25	7.37e-06	SLC17A4	solute carrier family 17 member 4	10050
ENSG00000185811	-1.88	8.85e-06	IKZF1	IKAROS family zinc finger 1	10320
ENSG00000205002	-1.66	9.66e-06	AARD	alanine and arginine rich domain containing protein	441376
ENSG00000164093	-1.88	9.73e-06	PITX2	paired like homeodomain 2	5308
ENSG00000181218	-1.71	9.78e-06	HIST3H2A	histone cluster 3, H2a	NA
ENSG00000125170	-0.69	9.99e-06	DOK4	docking protein 4	55715
ENSG00000174990	-3.22	1e-05	CA5A	carbonic anhydrase 5A	763
ENSG00000131981	-1.82	1.05e-05	LGALS3	galectin 3	3958
ENSG00000200488	-1.63	1.09e-05	7SK	#N/A	NA
ENSG00000167543	-1.57	1.21e-05	TP53I13	tumor protein p53 inducible protein 13	90313
ENSG00000116771	-1.65	1.31e-05	AGMAT	agmatinase	79814
ENSG00000244187	-1.42	1.39e-05	TMEM141	transmembrane protein 141	85014
ENSG00000135750	-1.18	1.45e-05	KCNK1	potassium two pore domain channel subfamily K member 1	3775
ENSG00000136872	-2.97	1.46e-05	ALDOB	aldolase, fructose-bisphosphate B	229
ENSG00000105767	-0.728	1.47e-05	CADM4	cell adhesion molecule 4	199731
ENSG00000109861	-0.959	1.53e-05	CTSC	cathepsin C	1075
ENSG00000215908	-0.76	1.59e-05	CROCCP2	ciliary rootlet coiled-coil, rootletin pseudogene 2	84809
ENSG00000137033	-3.04	1.62e-05	IL33	interleukin 33	90865
ENSG00000132321	-2.04	1.63e-05	IQCA1	IQ motif containing with AAA domain 1	79781
ENSG00000159363	-1.01	1.65e-05	ATP13A2	ATPase 13A2	23400
ENSG00000119121	-2.28	1.68e-05	TRPM6	transient receptor potential cation channel subfamily M member 6	140803
ENSG00000197530	-1.51	1.72e-05	MIB2	mindbomb E3 ubiquitin protein ligase 2	142678
ENSG00000101210	-1.27	1.73e-05	EEF1A2	eukaryotic translation elongation factor 1 alpha 2	1917
ENSG00000171243	-1.2	1.75e-05	SOSTDC1	sclerostin domain containing 1	25928
ENSG00000161091	-0.827	1.82e-05	MFSD12	major facilitator superfamily domain containing 12	126321
ENSG00000234210	-2.59	1.85e-05	AC006372.4	#N/A	NA
ENSG00000160182	-2.68	1.85e-05	TFF1	trefoil factor 1	7031
ENSG00000268575	-0.849	1.96e-05	RP1-283E3.8	#N/A	NA
ENSG00000160789	-0.875	2.02e-05	LMNA	lamin A/C	4000
ENSG00000180828	-1.15	2.02e-05	BHLHE22	basic helix-loop-helix family member e22	27319
ENSG00000001630	-1.86	2.08e-05	CYP51A1	cytochrome P450 family 51 subfamily A member 1	1595
ENSG00000069011	-2.35	2.13e-05	PITX1	paired like homeodomain 1	5307
ENSG00000001626	-2.02	2.15e-05	CFTR	cystic fibrosis transmembrane conductance regulator	1080
ENSG00000189325	-2.21	2.19e-05	C6orf222	chromosome 6 open reading frame 222	NA
ENSG00000138166	-1.7	2.23e-05	DUSP5	dual specificity phosphatase 5	1847
ENSG00000166959	-2.14	2.29e-05	MS4A8B	#N/A	NA
ENSG00000166670	-1.85	2.32e-05	MMP10	matrix metallopeptidase 10	4319
ENSG00000105559	-1.18	2.33e-05	PLEKHA4	pleckstrin homology domain containing A4	57664
ENSG00000003436	-1.22	2.35e-05	TFPI	tissue factor pathway inhibitor	7035
ENSG00000158792	-1.58	2.37e-05	SPATA2L	spermatogenesis associated 2 like	124044
ENSG00000196660	-1.1	2.43e-05	SLC30A10	solute carrier family 30 member 10	55532
ENSG00000152726	-2.55	2.5e-05	FAM21B	#N/A	NA
ENSG00000204936	-3.09	2.69e-05	CD177	CD177 molecule	57126
ENSG00000183087	-1.18	2.79e-05	GAS6	growth arrest specific 6	2621
ENSG00000156510	-2.32	2.84e-05	HKDC1	hexokinase domain containing 1	80201
ENSG00000215644	-2.82	2.95e-05	GCGR	glucagon receptor	2642
ENSG00000085741	-1.56	2.99e-05	WNT11	Wnt family member 11	7481
ENSG00000247844	-2.03	3.01e-05	RP11-255B23.3	#N/A	NA
ENSG00000178814	-2.33	3.1e-05	OPLAH	5-oxoprolinase (ATP-hydrolysing)	26873
ENSG00000117308	-0.812	3.17e-05	GALE	UDP-galactose-4-epimerase	2582
ENSG00000254402	-2.04	3.19e-05	LRRC24	leucine rich repeat containing 24	441381
ENSG00000100292	-1.58	3.26e-05	HMOX1	heme oxygenase 1	3162
ENSG00000068078	-1.53	3.33e-05	FGFR3	fibroblast growth factor receptor 3	2261
ENSG00000165556	-1.75	3.34e-05	CDX2	caudal type homeobox 2	1045
ENSG00000013588	-1.81	3.36e-05	GPRC5A	G protein-coupled receptor class C group 5 member A	9052
ENSG00000163453	-1.07	3.39e-05	IGFBP7	insulin like growth factor binding protein 7	3490
ENSG00000168453	-2.56	3.55e-05	HR	hair growth associated	55806
ENSG00000162878	-1.26	3.65e-05	PKDCC	protein kinase domain containing, cytoplasmic	91461
ENSG00000126522	-1.44	3.79e-05	ASL	argininosuccinate lyase	435
ENSG00000240877	-1.4	3.81e-05	Metazoa_SRP	#N/A	NA
ENSG00000251791	-0.868	3.82e-05	SCARNA6	small Cajal body-specific RNA 6	677772
ENSG00000167100	-0.803	3.93e-05	SAMD14	sterile alpha motif domain containing 14	201191
ENSG00000197142	-2.57	4.34e-05	ACSL5	acyl-CoA synthetase long-chain family member 5	51703
ENSG00000106330	-1.05	4.37e-05	MOSPD3	motile sperm domain containing 3	64598
ENSG00000106246	-0.96	4.55e-05	PTCD1	pentatricopeptide repeat domain 1	26024
ENSG00000162777	-2.37	4.58e-05	DENND2D	DENN domain containing 2D	79961
ENSG00000176058	-1.3	4.62e-05	TPRN	taperin	286262
ENSG00000177984	-3.24	4.69e-05	LCN15	lipocalin 15	389812
ENSG00000103152	-1.32	4.69e-05	MPG	N-methylpurine DNA glycosylase	4350
ENSG00000164647	-1.76	4.69e-05	STEAP1	six transmembrane epithelial antigen of the prostate 1	26872
ENSG00000175329	-1.63	4.97e-05	ISX	intestine specific homeobox	91464
ENSG00000172716	-1.43	4.98e-05	SLFN11	schlafen family member 11	91607
ENSG00000132470	-2.07	5.29e-05	ITGB4	integrin subunit beta 4	3691
ENSG00000197837	-0.947	5.29e-05	HIST4H4	histone cluster 4, H4	NA
ENSG00000230487	-1.21	5.34e-05	PSMG3-AS1	PSMG3 antisense RNA 1 (head to head)	114796
ENSG00000162458	-1.05	5.48e-05	FBLIM1	filamin binding LIM protein 1	54751
ENSG00000113249	-1.67	5.51e-05	HAVCR1	hepatitis A virus cellular receptor 1	26762
ENSG00000216588	-3.09	5.55e-05	IGSF23	immunoglobulin superfamily member 23	147710
ENSG00000250722	-1.09	5.59e-05	SEPP1	selenoprotein P, plasma, 1	NA
ENSG00000164749	-1.45	5.67e-05	HNF4G	hepatocyte nuclear factor 4 gamma	3174
ENSG00000164638	-1.1	5.69e-05	SLC29A4	solute carrier family 29 member 4	222962
ENSG00000177096	-1.76	5.89e-05	FAM109B	family with sequence similarity 109 member B	NA
ENSG00000161011	-0.677	6.09e-05	SQSTM1	sequestosome 1	8878
ENSG00000250579	-1.71	6.19e-05	CTD-2297D10.2	#N/A	101929176
ENSG00000127220	-1.13	6.25e-05	ABHD8	abhydrolase domain containing 8	79575
ENSG00000196188	-2.41	6.37e-05	CTSE	cathepsin E	1510
ENSG00000006282	-1.1	6.38e-05	SPATA20	spermatogenesis associated 20	64847
ENSG00000128626	-0.843	6.52e-05	MRPS12	mitochondrial ribosomal protein S12	6183
ENSG00000171222	-1.93	6.62e-05	SCAND1	SCAN domain containing 1	51282
ENSG00000164181	-1.46	6.68e-05	ELOVL7	ELOVL fatty acid elongase 7	79993
ENSG00000160360	-1.02	6.78e-05	GPSM1	G-protein signaling modulator 1	26086
ENSG00000075043	-1.04	6.98e-05	KCNQ2	potassium voltage-gated channel subfamily Q member 2	3785
ENSG00000114248	-1.93	7.02e-05	LRRC31	leucine rich repeat containing 31	79782
ENSG00000176153	-1.52	7.12e-05	GPX2	glutathione peroxidase 2	2877
ENSG00000165841	-2.12	7.39e-05	CYP2C19	cytochrome P450 family 2 subfamily C member 19	1557
ENSG00000105255	-0.82	7.47e-05	FSD1	fibronectin type III and SPRY domain containing 1	79187
ENSG00000163993	-2.16	7.58e-05	S100P	S100 calcium binding protein P	6286
ENSG00000170906	-1.24	7.72e-05	NDUFA3	NADH:ubiquinone oxidoreductase subunit A3	4696
ENSG00000167780	-2.24	7.79e-05	SOAT2	sterol O-acyltransferase 2	8435
ENSG00000198892	-1.15	7.88e-05	SHISA4	shisa family member 4	149345
ENSG00000117226	-2.09	8.02e-05	GBP3	guanylate binding protein 3	2635
ENSG00000130643	-1.94	8.19e-05	CALY	calcyon neuron specific vesicular protein	50632
ENSG00000183876	-1.94	8.19e-05	ARSI	arylsulfatase family member I	340075
ENSG00000080166	-1.64	8.35e-05	DCT	dopachrome tautomerase	1638
ENSG00000198734	-1.07	8.37e-05	F5	coagulation factor V	2153
ENSG00000125347	-1.5	8.44e-05	IRF1	interferon regulatory factor 1	3659
ENSG00000160808	-2.67	8.59e-05	MYL3	myosin light chain 3	4634
ENSG00000262877	-1.41	8.75e-05	RP11-1055B8.4	#N/A	NA
ENSG00000141905	-1.4	8.94e-05	NFIC	nuclear factor I C	4782
ENSG00000125652	-1.19	9.45e-05	ALKBH7	alkB homolog 7	84266
ENSG00000207001	-1.26	9.65e-05	SNORD116-2	small nucleolar RNA, C/D box 116-2	100033414
ENSG00000152689	-2.07	9.83e-05	RASGRP3	RAS guanyl releasing protein 3	25780
ENSG00000182095	-0.811	0.0001	TNRC18	trinucleotide repeat containing 18	84629
ENSG00000215187	-1.14	0.000102	FAM166B	family with sequence similarity 166 member B	730112
ENSG00000202058	-0.822	0.000105	7SK	#N/A	NA
ENSG00000201428	-1.69	0.000105	7SK	#N/A	NA
ENSG00000244067	-1.49	0.000106	GSTA2	glutathione S-transferase alpha 2	2939
ENSG00000049130	-0.789	0.000108	KITLG	KIT ligand	4254
ENSG00000166313	-0.629	0.000112	APBB1	amyloid beta precursor protein binding family B member 1	322
ENSG00000118271	-0.784	0.000112	TTR	transthyretin	7276
ENSG00000152229	-0.773	0.000114	PSTPIP2	proline-serine-threonine phosphatase interacting protein 2	9050
ENSG00000204248	-1.18	0.000119	COL11A2	collagen type XI alpha 2	1302
ENSG00000258498	-1.37	0.000119	DIO3OS	DIO3 opposite strand/antisense RNA (head to head)	64150
ENSG00000184160	-1.6	0.000119	ADRA2C	adrenoceptor alpha 2C	152
ENSG00000103266	-1.04	0.00012	STUB1	STIP1 homology and U-box containing protein 1	10273
ENSG00000184012	-1.54	0.000121	TMPRSS2	transmembrane protease, serine 2	7113
ENSG00000163040	-1.22	0.000122	CCDC74A	coiled-coil domain containing 74A	90557
ENSG00000179344	-2.96	0.000125	HLA-DQB1	major histocompatibility complex, class II, DQ beta 1	3119
ENSG00000043143	-1.15	0.000125	PHF15	#N/A	NA
ENSG00000105518	-0.84	0.000125	TMEM205	transmembrane protein 205	374882
ENSG00000090372	-0.618	0.000126	STRN4	striatin 4	29888
ENSG00000225265	-0.875	0.00013	RP11-378J18.3	#N/A	NA
ENSG00000168528	-1.17	0.00013	SERINC2	serine incorporator 2	347735
ENSG00000109089	-0.885	0.000134	CDR2L	cerebellar degeneration related protein 2 like	30850
ENSG00000182809	-1.68	0.000134	CRIP2	cysteine rich protein 2	1397
ENSG00000120306	-0.869	0.000135	CYSTM1	cysteine rich transmembrane module containing 1	84418
ENSG00000207375	-1.59	0.000135	SNORD116-23	small nucleolar RNA, C/D box 116-23	100033434
ENSG00000187676	-0.675	0.000135	B3GALTL	#N/A	NA
ENSG00000153208	-1.25	0.000135	MERTK	MER proto-oncogene, tyrosine kinase	10461
ENSG00000112818	-2.85	0.000136	MEP1A	meprin A subunit alpha	4224
ENSG00000184897	-1.24	0.000137	H1FX	H1 histone family member X	NA
ENSG00000183655	-0.979	0.000143	KLHL25	kelch like family member 25	64410
ENSG00000134812	-2	0.000143	GIF	gastric intrinsic factor	NA
ENSG00000204128	-1.18	0.000144	C2orf72	chromosome 2 open reading frame 72	257407
ENSG00000134240	-1.94	0.000147	HMGCS2	3-hydroxy-3-methylglutaryl-CoA synthase 2	3158
ENSG00000160325	-0.955	0.000152	CACFD1	calcium channel flower domain containing 1	11094
ENSG00000115738	-0.845	0.000153	ID2	inhibitor of DNA binding 2, HLH protein	3398
ENSG00000134827	-2.37	0.000155	TCN1	transcobalamin 1	6947
ENSG00000130881	-1.46	0.000156	LRP3	LDL receptor related protein 3	4037
ENSG00000260604	-2.5	0.000156	RP1-140K8.5	#N/A	NA
ENSG00000179364	-0.668	0.000156	PACS2	phosphofurin acidic cluster sorting protein 2	23241
ENSG00000101347	-0.684	0.00016	SAMHD1	SAM and HD domain containing deoxynucleoside triphosphate triphosphohydrolase 1	25939
ENSG00000167671	-0.788	0.000164	UBXN6	UBX domain protein 6	80700
ENSG00000106211	-1.39	0.000166	HSPB1	heat shock protein family B (small) member 1	3315
ENSG00000089116	-1.09	0.000166	LHX5	LIM homeobox 5	64211
ENSG00000002330	-0.963	0.000169	BAD	BCL2 associated agonist of cell death	572
ENSG00000145214	-0.894	0.000172	DGKQ	diacylglycerol kinase theta	1609
ENSG00000197989	-0.601	0.000172	SNHG12	small nucleolar RNA host gene 12	85028
ENSG00000140564	-1.13	0.000175	FURIN	furin, paired basic amino acid cleaving enzyme	5045
ENSG00000162076	-0.92	0.000175	FLYWCH2	FLYWCH family member 2	114984
ENSG00000173706	-1.24	0.000176	HEG1	heart development protein with EGF like domains 1	57493
ENSG00000104973	-0.831	0.000176	MED25	mediator complex subunit 25	81857
ENSG00000259436	-0.833	0.000177	CTC-378H22.2	#N/A	NA
ENSG00000171729	-1.28	0.000181	TMEM51	transmembrane protein 51	55092
ENSG00000253953	-1.41	0.000182	PCDHGB4	protocadherin gamma subfamily B, 4	8641
ENSG00000077080	-0.892	0.000182	ACTL6B	actin like 6B	51412
ENSG00000107249	-0.786	0.000183	GLIS3	GLIS family zinc finger 3	169792
ENSG00000105701	-1.26	0.000185	FKBP8	FK506 binding protein 8	23770
ENSG00000108846	-2.22	0.000189	ABCC3	ATP binding cassette subfamily C member 3	8714
ENSG00000162430	-0.624	0.000193	SEPN1	selenoprotein N, 1	NA
ENSG00000063660	-1.07	0.000195	GPC1	glypican 1	2817
ENSG00000183207	-0.905	0.000198	RUVBL2	RuvB like AAA ATPase 2	10856
ENSG00000187634	-1.52	0.000203	SAMD11	sterile alpha motif domain containing 11	148398
ENSG00000007376	-1.65	0.000206	RPUSD1	RNA pseudouridylate synthase domain containing 1	113000
ENSG00000100979	-0.868	0.000208	PLTP	phospholipid transfer protein	5360
ENSG00000254531	-1.49	0.000208	AP001816.1	#N/A	NA
ENSG00000188191	-1.11	0.000211	PRKAR1B	protein kinase cAMP-dependent type I regulatory subunit beta	5575
ENSG00000265150	-1.02	0.000211	RN7SL2	RNA, 7SL, cytoplasmic 2	378706
ENSG00000258486	-1.13	0.000212	RN7SL1	RNA, 7SL, cytoplasmic 1	6029
ENSG00000124237	-1.46	0.000214	C20orf85	chromosome 20 open reading frame 85	128602
ENSG00000100304	-0.863	0.000219	TTLL12	tubulin tyrosine ligase like 12	23170
ENSG00000133816	-1.39	0.000221	MICAL2	microtubule associated monooxygenase, calponin and LIM domain containing 2	9645
ENSG00000067221	-1.06	0.000225	STOML1	stomatin like 1	9399
ENSG00000144063	-1.56	0.000226	MALL	mal, T-cell differentiation protein like	7851
ENSG00000202512	-1.36	0.000226	7SK	#N/A	NA
ENSG00000159840	-0.851	0.000227	ZYX	zyxin	7791
ENSG00000107242	-0.694	0.000228	PIP5K1B	phosphatidylinositol-4-phosphate 5-kinase type 1 beta	8395
ENSG00000179886	-1.47	0.000232	TIGD5	tigger transposable element derived 5	84948
ENSG00000188229	-0.604	0.000232	TUBB4B	tubulin beta 4B class IVb	10383
ENSG00000240972	-1.38	0.000233	MIF	macrophage migration inhibitory factor (glycosylation-inhibiting factor)	4282
ENSG00000198074	-2	0.000237	AKR1B10	aldo-keto reductase family 1 member B10	57016
ENSG00000173926	-1.03	0.000239	MARCHF3	membrane associated ring-CH-type finger 3	NA
ENSG00000145626	-1.66	0.00024	UGT3A1	UDP glycosyltransferase family 3 member A1	133688
ENSG00000176978	-1.56	0.000249	DPP7	dipeptidyl peptidase 7	29952
ENSG00000200913	-1.16	0.000249	SNORD46	small nucleolar RNA, C/D box 46	94161
ENSG00000170727	-1.53	0.000252	BOP1	block of proliferation 1	23246
ENSG00000228300	-1.72	0.000252	C19orf24	chromosome 19 open reading frame 24	NA
ENSG00000099812	-1.81	0.000253	C19orf21	#N/A	NA
ENSG00000138079	-1.69	0.000253	SLC3A1	solute carrier family 3 member 1	6519
ENSG00000132613	-0.746	0.000255	MTSS1L	metastasis suppressor 1-like	NA
ENSG00000087085	-1.24	0.000259	ACHE	acetylcholinesterase (Cartwright blood group)	43
ENSG00000151834	-1.12	0.000259	GABRA2	gamma-aminobutyric acid type A receptor alpha2 subunit	2555
ENSG00000114854	-1.69	0.000261	TNNC1	troponin C1, slow skeletal and cardiac type	7134
ENSG00000255198	-1.56	0.000264	SNHG9	small nucleolar RNA host gene 9	735301
ENSG00000103363	-1.01	0.000265	TCEB2	transcription elongation factor B subunit 2	NA
ENSG00000196576	-0.963	0.000266	PLXNB2	plexin B2	23654
ENSG00000099814	-0.927	0.00027	KIAA0284	#N/A	NA
ENSG00000099821	-1.13	0.000276	POLRMT	polymerase (RNA) mitochondrial	5442
ENSG00000167470	-0.673	0.000281	MIDN	midnolin	90007
ENSG00000139890	-0.776	0.000283	REM2	RRAD and GEM like GTPase 2	161253
ENSG00000113504	-0.926	0.000288	SLC12A7	solute carrier family 12 member 7	10723
ENSG00000104969	-0.78	0.000289	SGTA	small glutamine rich tetratricopeptide repeat containing alpha	6449
ENSG00000207233	-1.22	0.000296	SNORA37	small nucleolar RNA, H/ACA box 37	677819
ENSG00000167434	-1.42	0.000297	CA4	carbonic anhydrase 4	762
ENSG00000172818	-1.98	0.000299	OVOL1	ovo like transcriptional repressor 1	5017
ENSG00000170549	-1.42	0.000299	IRX1	iroquois homeobox 1	79192
ENSG00000177595	-1.92	0.0003	PIDD	#N/A	NA
ENSG00000075618	-0.927	0.000302	FSCN1	fascin actin-bundling protein 1	6624
ENSG00000072958	-0.694	0.000302	AP1M1	adaptor related protein complex 1 mu 1 subunit	8907
ENSG00000264940	-1.3	0.000305	SNORD3C	small nucleolar RNA, C/D box 3C	780853
ENSG00000244642	-1.36	0.000307	Metazoa_SRP	#N/A	NA
ENSG00000148834	-0.937	0.000311	GSTO1	glutathione S-transferase omega 1	9446
ENSG00000178209	-1.32	0.000314	PLEC	plectin	5339
ENSG00000108242	-2.21	0.000315	CYP2C18	cytochrome P450 family 2 subfamily C member 18	1562
ENSG00000105251	-1.42	0.000316	SHD	Src homology 2 domain containing transforming protein D	56961
ENSG00000185024	-0.736	0.000319	BRF1	BRF1, RNA polymerase III transcription initiation factor 90 kDa subunit	2972
ENSG00000130758	-0.906	0.000319	MAP3K10	mitogen-activated protein kinase kinase kinase 10	4294
ENSG00000182858	-0.955	0.000323	ALG12	ALG12, alpha-1,6-mannosyltransferase	79087
ENSG00000170381	-0.862	0.000326	SEMA3E	semaphorin 3E	9723
ENSG00000109062	-1.12	0.000329	SLC9A3R1	SLC9A3 regulator 1	9368
ENSG00000136490	-1.01	0.000331	LIMD2	LIM domain containing 2	80774
ENSG00000124587	-0.71	0.000335	PEX6	peroxisomal biogenesis factor 6	5190
ENSG00000140545	-1.33	0.000336	MFGE8	milk fat globule-EGF factor 8 protein	4240
ENSG00000130748	-1.35	0.00034	TMEM160	transmembrane protein 160	54958
ENSG00000078401	-1.15	0.000351	EDN1	endothelin 1	1906
ENSG00000238961	-1.28	0.000359	SNORA47	small nucleolar RNA, H/ACA box 47	677828
ENSG00000164889	-1.16	0.000363	SLC4A2	solute carrier family 4 member 2	6522
ENSG00000015413	-1.53	0.000365	DPEP1	dipeptidase 1 (renal)	1800
ENSG00000225968	-1.31	0.000366	ELFN1	extracellular leucine rich repeat and fibronectin type III domain containing 1	392617
ENSG00000080031	-0.869	0.000367	PTPRH	protein tyrosine phosphatase, receptor type H	5794
ENSG00000188643	-1.61	0.000367	S100A16	S100 calcium binding protein A16	140576
ENSG00000079432	-0.879	0.00037	CIC	capicua transcriptional repressor	23152
ENSG00000107331	-1.09	0.000373	ABCA2	ATP binding cassette subfamily A member 2	20
ENSG00000171680	-0.963	0.000373	PLEKHG5	pleckstrin homology and RhoGEF domain containing G5	57449
ENSG00000185000	-0.899	0.000374	DGAT1	diacylglycerol O-acyltransferase 1	8694
ENSG00000247596	-1.66	0.000379	TWF2	twinfilin actin binding protein 2	11344
ENSG00000011009	-0.872	0.000389	LYPLA2	lysophospholipase II	11313
ENSG00000173801	-0.872	0.000393	JUP	junction plakoglobin	3728
ENSG00000173264	-1.15	0.000394	GPR137	G protein-coupled receptor 137	56834
ENSG00000100101	-0.761	0.0004	RP1-37E16.12	#N/A	NA
ENSG00000159387	-1.73	0.000402	IRX6	iroquois homeobox 6	79190
ENSG00000241399	-1.14	0.000403	CD302	CD302 molecule	9936
ENSG00000162390	-1.51	0.000403	ACOT11	acyl-CoA thioesterase 11	26027
ENSG00000173621	-1.34	0.000404	LRFN4	leucine rich repeat and fibronectin type III domain containing 4	78999
ENSG00000141934	-1.26	0.00041	PPAP2C	#N/A	NA
ENSG00000177030	-0.89	0.000413	DEAF1	DEAF1, transcription factor	10522
ENSG00000163817	-1.74	0.000417	SLC6A20	solute carrier family 6 member 20	54716
ENSG00000186493	-1.33	0.000428	C5orf38	chromosome 5 open reading frame 38	153571
ENSG00000102996	-0.988	0.000432	MMP15	matrix metallopeptidase 15	4324
ENSG00000251363	-1.26	0.000434	RP11-129M6.1	#N/A	NA
ENSG00000207523	-1.38	0.000436	SNORA66	small nucleolar RNA, H/ACA box 66	26782
ENSG00000078808	-0.967	0.00044	SDF4	stromal cell derived factor 4	51150
ENSG00000006327	-1.29	0.000441	TNFRSF12A	tumor necrosis factor receptor superfamily member 12A	51330
ENSG00000176946	-0.836	0.000446	THAP4	THAP domain containing 4	51078
ENSG00000044090	-0.77	0.000447	CUL7	cullin 7	9820
ENSG00000132004	-1.1	0.000456	FBXW9	F-box and WD repeat domain containing 9	84261
ENSG00000140279	-1.66	0.000457	DUOX2	dual oxidase 2	50506
ENSG00000004777	-1.07	0.000459	ARHGAP33	Rho GTPase activating protein 33	115703
ENSG00000103024	-1.42	0.000464	NME3	NME/NM23 nucleoside diphosphate kinase 3	4832
ENSG00000099795	-1.27	0.000466	NDUFB7	NADH:ubiquinone oxidoreductase subunit B7	4713
ENSG00000185803	-1.24	0.000482	SLC52A2	solute carrier family 52 member 2	79581
ENSG00000105671	-0.871	0.000488	DDX49	DEAD-box helicase 49	54555
ENSG00000174886	-1.15	0.00049	NDUFA11	NADH:ubiquinone oxidoreductase subunit A11	126328
ENSG00000020129	-0.883	0.000499	NCDN	neurochondrin	23154
ENSG00000110717	-1.07	0.000503	NDUFS8	NADH:ubiquinone oxidoreductase core subunit S8	4728
ENSG00000167994	-1.46	0.000503	RAB3IL1	RAB3A interacting protein like 1	5866
ENSG00000137331	-0.715	0.000503	IER3	immediate early response 3	8870
ENSG00000207063	-1.19	0.000505	SNORD116-1	small nucleolar RNA, C/D box 116-1	100033413
ENSG00000196139	-1.63	0.000508	AKR1C3	aldo-keto reductase family 1 member C3	8644
ENSG00000183807	-1.34	0.000509	FAM162B	family with sequence similarity 162 member B	221303
ENSG00000160972	-1.23	0.000514	PPP1R16A	protein phosphatase 1 regulatory subunit 16A	84988
ENSG00000085552	-0.979	0.000517	IGSF9	immunoglobulin superfamily member 9	57549
ENSG00000102879	-0.932	0.000518	CORO1A	coronin 1A	11151
ENSG00000181790	-1.44	0.000522	BAI1	#N/A	NA
ENSG00000167702	-0.867	0.000524	KIFC2	kinesin family member C2	90990
ENSG00000130203	-1.78	0.00054	APOE	apolipoprotein E	348
ENSG00000012171	-1.28	0.000549	SEMA3B	semaphorin 3B	7869
ENSG00000075399	-1.05	0.000554	VPS9D1	VPS9 domain containing 1	9605
ENSG00000148482	-1.31	0.000557	SLC39A12	solute carrier family 39 member 12	221074
ENSG00000130382	-1.02	0.000558	MLLT1	myeloid/lymphoid or mixed-lineage leukemia; translocated to, 1	4298
ENSG00000168936	-0.875	0.000561	TMEM129	transmembrane protein 129	92305
ENSG00000168237	-1.59	0.000565	GLYCTK	glycerate kinase	132158
ENSG00000071655	-1.03	0.000578	MBD3	methyl-CpG binding domain protein 3	53615
ENSG00000130561	-1.37	0.000593	SAG	S-antigen; retina and pineal gland (arrestin)	6295
ENSG00000174607	-0.889	0.000596	UGT8	UDP glycosyltransferase 8	7368
ENSG00000221869	-1.46	0.000601	CEBPD	CCAAT/enhancer binding protein delta	1052
ENSG00000165105	-1.22	0.000602	RASEF	RAS and EF-hand domain containing	158158
ENSG00000135828	-0.732	0.000608	RNASEL	ribonuclease L	6041
ENSG00000102977	-0.91	0.00061	ACD	adrenocortical dysplasia homolog	65057
ENSG00000008517	-1.91	0.00061	IL32	interleukin 32	9235
ENSG00000164764	-1.75	0.000613	SBSPON	somatomedin B and thrombospondin type 1 domain containing	157869
ENSG00000212232	-0.599	0.000613	SNORD17	small nucleolar RNA, C/D box 17	692086
ENSG00000105088	-0.655	0.000627	OLFM2	olfactomedin 2	93145
ENSG00000150782	-2.12	0.000652	IL18	interleukin 18	3606
ENSG00000149679	-0.598	0.000655	CABLES2	Cdk5 and Abl enzyme substrate 2	81928
ENSG00000105402	-0.597	0.000655	NAPA	NSF attachment protein alpha	8775
ENSG00000142552	-1.36	0.000657	RCN3	reticulocalbin 3	57333
ENSG00000189266	-0.91	0.00066	PNRC2	proline rich nuclear receptor coactivator 2	55629
ENSG00000204934	-0.761	0.000663	ATP6V0E2-AS1	ATP6V0E2 antisense RNA 1	401431
ENSG00000237289	-0.752	0.000667	CKMT1B	creatine kinase, mitochondrial 1B	1159
ENSG00000177666	-1.14	0.000668	PNPLA2	patatin like phospholipase domain containing 2	57104
ENSG00000173714	-1.16	0.000669	WFIKKN2	WAP, follistatin/kazal, immunoglobulin, kunitz and netrin domain containing 2	124857
ENSG00000108479	-1.28	0.00067	GALK1	galactokinase 1	2584
ENSG00000161013	-0.604	0.000671	MGAT4B	mannosyl (alpha-1,3-)-glycoprotein beta-1,4-N-acetylglucosaminyltransferase, isozyme B	11282
ENSG00000130294	-0.675	0.000672	KIF1A	kinesin family member 1A	547
ENSG00000223802	-1.34	0.000673	CERS1	ceramide synthase 1	10715
ENSG00000105676	-0.908	0.00068	ARMC6	armadillo repeat containing 6	93436
ENSG00000130204	-0.743	0.000683	TOMM40	translocase of outer mitochondrial membrane 40	10452
ENSG00000249437	-0.814	0.000692	NAIP	NLR family apoptosis inhibitory protein	4671
ENSG00000108784	-0.95	0.000699	NAGLU	N-acetyl-alpha-glucosaminidase	4669
ENSG00000178233	-0.679	0.000701	TMEM151B	transmembrane protein 151B	441151
ENSG00000130731	-1.19	0.000704	C16orf13	chromosome 16 open reading frame 13	NA
ENSG00000103335	-1.76	0.000712	PIEZO1	piezo type mechanosensitive ion channel component 1	9780
ENSG00000174744	-0.76	0.000722	BRMS1	breast cancer metastasis suppressor 1	25855
ENSG00000108272	-0.715	0.000731	DHRS11	dehydrogenase/reductase 11	79154
ENSG00000090382	-2.2	0.000733	LYZ	lysozyme	4069
ENSG00000198324	-0.902	0.000735	FAM109A	family with sequence similarity 109 member A	NA
ENSG00000177098	-1.56	0.00074	SCN4B	sodium voltage-gated channel beta subunit 4	6330
ENSG00000149541	-1.1	0.000746	B3GAT3	beta-1,3-glucuronyltransferase 3	26229
ENSG00000159314	-1.22	0.000778	ARHGAP27	Rho GTPase activating protein 27	201176
ENSG00000251129	-2.58	0.000783	RP11-734I18.1	#N/A	NA
ENSG00000167371	-0.788	0.000792	PRRT2	proline rich transmembrane protein 2	112476
ENSG00000105404	-0.941	0.000792	RABAC1	Rab acceptor 1	10567
ENSG00000151090	-1.33	0.000793	THRB	thyroid hormone receptor beta	7068
ENSG00000104805	-0.858	0.000796	NUCB1	nucleobindin 1	4924
ENSG00000169750	-0.849	0.0008	RAC3	ras-related C3 botulinum toxin substrate 3 (rho family, small GTP binding protein Rac3)	5881
ENSG00000104267	-0.801	0.0008	CA2	carbonic anhydrase 2	760
ENSG00000110047	-0.674	0.000805	EHD1	EH domain containing 1	10938
ENSG00000080493	-0.89	0.000807	SLC4A4	solute carrier family 4 member 4	8671
ENSG00000161682	-1.03	0.000807	FAM171A2	family with sequence similarity 171 member A2	284069
ENSG00000175643	-0.93	0.000812	RMI2	RecQ mediated genome instability 2	116028
ENSG00000204264	-1.47	0.000812	PSMB8	proteasome subunit beta 8	5696
ENSG00000142409	-0.822	0.000822	ZNF787	zinc finger protein 787	126208
ENSG00000104368	-1.01	0.000827	PLAT	plasminogen activator, tissue type	5327
ENSG00000113430	-1.97	0.00083	IRX4	iroquois homeobox 4	50805
ENSG00000185909	-0.633	0.000831	KLHDC8B	kelch domain containing 8B	200942
ENSG00000244384	-1.42	0.000839	Metazoa_SRP	#N/A	NA
ENSG00000184702	-0.676	0.000844	SEPT5	septin 5	NA
ENSG00000172354	-0.832	0.000848	GNB2	G protein subunit beta 2	2783
ENSG00000103257	-0.874	0.00085	SLC7A5	solute carrier family 7 member 5	8140
ENSG00000159069	-1.17	0.000854	FBXW5	F-box and WD repeat domain containing 5	54461
ENSG00000250821	-1.35	0.000858	RP11-345F18.1	#N/A	NA
ENSG00000129925	-0.922	0.000858	TMEM8A	transmembrane protein 8A	NA
ENSG00000114767	-0.953	0.000893	RRP9	ribosomal RNA processing 9, small subunit (SSU) processome component, homolog (yeast)	9136
ENSG00000168830	-1.51	0.000895	HTR1E	5-hydroxytryptamine receptor 1E	3354
ENSG00000175356	-1.17	0.000896	SCUBE2	signal peptide, CUB domain and EGF like domain containing 2	57758
ENSG00000184164	-0.699	0.000897	CRELD2	cysteine rich with EGF like domains 2	79174
ENSG00000146828	-0.964	0.000911	SLC12A9	solute carrier family 12 member 9	56996
ENSG00000092096	-0.704	0.000913	SLC22A17	solute carrier family 22 member 17	51310
ENSG00000005379	-0.637	0.000913	BZRAP1	#N/A	NA
ENSG00000049249	-1.65	0.000918	TNFRSF9	tumor necrosis factor receptor superfamily member 9	3604
ENSG00000175832	-1.03	0.000922	ETV4	ETS variant 4	2118
ENSG00000230658	-1.59	0.000935	KLHL7-AS1	KLHL7 antisense RNA 1 (head to head)	NA
ENSG00000129951	-0.838	0.000943	LPPR3	#N/A	NA
ENSG00000163347	-0.852	0.000949	CLDN1	claudin 1	9076
ENSG00000198363	-0.719	0.000953	ASPH	aspartate beta-hydroxylase	444
ENSG00000198598	-1.56	0.000964	MMP17	matrix metallopeptidase 17	4326
ENSG00000127580	-1.28	0.000967	WDR24	WD repeat domain 24	84219
ENSG00000176092	-1.4	0.000968	AIM1L	absent in melanoma 1-like	NA
ENSG00000142235	-1.13	0.000973	LMTK3	lemur tyrosine kinase 3	114783
ENSG00000166321	-1.37	0.000993	NUDT13	nudix hydrolase 13	25961
ENSG00000107874	-0.738	0.00101	CUEDC2	CUE domain containing 2	79004
ENSG00000166924	-0.848	0.00101	NYAP1	neuronal tyrosine phosphorylated phosphoinositide-3-kinase adaptor 1	222950
ENSG00000111846	-0.624	0.00102	GCNT2	glucosaminyl (N-acetyl) transferase 2, I-branching enzyme (I blood group)	2651
ENSG00000164972	-1.03	0.00102	C9orf24	chromosome 9 open reading frame 24	84688
ENSG00000210049	-1.5	0.00102	J01415.2	#N/A	NA
ENSG00000122386	-0.962	0.00103	ZNF205	zinc finger protein 205	7755
ENSG00000163501	-1.8	0.00103	IHH	indian hedgehog	3549
ENSG00000164713	-0.591	0.00104	BRI3	brain protein I3	25798
ENSG00000135678	-1.12	0.00104	CPM	carboxypeptidase M	1368
ENSG00000100417	-0.922	0.00105	PMM1	phosphomannomutase 1	5372
ENSG00000126432	-0.637	0.00105	PRDX5	peroxiredoxin 5	25824
ENSG00000188986	-0.82	0.00106	COBRA1	#N/A	NA
ENSG00000174775	-0.896	0.00108	HRAS	Harvey rat sarcoma viral oncogene homolog	3265
ENSG00000169403	-1.26	0.00108	PTAFR	platelet activating factor receptor	5724
ENSG00000189056	-0.69	0.00108	RELN	reelin	5649
ENSG00000130700	-1.86	0.00108	GATA5	GATA binding protein 5	140628
ENSG00000155846	-0.915	0.00109	PPARGC1B	PPARG coactivator 1 beta	133522
ENSG00000132821	-0.68	0.00111	VSTM2L	V-set and transmembrane domain containing 2 like	128434
ENSG00000136068	-0.974	0.00112	FLNB	filamin B	2317
ENSG00000141971	-0.892	0.00112	FAM125A	#N/A	NA
ENSG00000168101	-0.661	0.00112	NUDT16L1	nudix hydrolase 16 like 1	84309
ENSG00000107816	-0.64	0.00113	LZTS2	leucine zipper, putative tumor suppressor 2	84445
ENSG00000169733	-0.971	0.00113	RFNG	RFNG O-fucosylpeptide 3-beta-N-acetylglucosaminyltransferase	5986
ENSG00000140854	-0.853	0.00114	KATNB1	katanin regulatory subunit B1	10300
ENSG00000162073	-0.676	0.00115	PAQR4	progestin and adipoQ receptor family member 4	124222
ENSG00000111678	-0.871	0.00116	C12orf57	chromosome 12 open reading frame 57	113246
ENSG00000119125	-1.29	0.00116	GDA	guanine deaminase	9615
ENSG00000163694	-0.685	0.00116	RBM47	RNA binding motif protein 47	54502
ENSG00000136295	-0.602	0.00117	TTYH3	tweety family member 3	80727
ENSG00000204052	-1.2	0.00122	LRRC73	leucine rich repeat containing 73	221424
ENSG00000126603	-1.17	0.00125	GLIS2	GLIS family zinc finger 2	84662
ENSG00000170439	-1.66	0.00126	METTL7B	methyltransferase like 7B	196410
ENSG00000160256	-1.29	0.00126	FAM207A	family with sequence similarity 207 member A	85395
ENSG00000187961	-1.09	0.00127	KLHL17	kelch like family member 17	339451
ENSG00000196091	-1.42	0.00128	MYBPC1	myosin binding protein C, slow type	4604
ENSG00000101460	-1.04	0.00129	MAP1LC3A	microtubule associated protein 1 light chain 3 alpha	84557
ENSG00000174917	-0.979	0.0013	C19orf70	chromosome 19 open reading frame 70	NA
ENSG00000130513	-1.16	0.00131	GDF15	growth differentiation factor 15	9518
ENSG00000177700	-1.11	0.00132	POLR2L	polymerase (RNA) II subunit L	5441
ENSG00000160469	-0.702	0.00133	BRSK1	BR serine/threonine kinase 1	84446
ENSG00000182325	-1.09	0.00133	FBXL6	F-box and leucine rich repeat protein 6	26233
ENSG00000160190	-0.708	0.00134	SLC37A1	solute carrier family 37 member 1	54020
ENSG00000124762	-1.04	0.00134	CDKN1A	cyclin-dependent kinase inhibitor 1A	1026
ENSG00000007516	-1.17	0.00135	BAIAP3	BAI1 associated protein 3	8938
ENSG00000196954	-2	0.00136	CASP4	caspase 4	837
ENSG00000103249	-0.911	0.00137	CLCN7	chloride voltage-gated channel 7	1186
ENSG00000005001	-1.6	0.00137	PRSS22	protease, serine 22	64063
ENSG00000197774	-0.714	0.00137	EME2	essential meiotic structure-specific endonuclease subunit 2	197342
ENSG00000173175	-0.766	0.00141	ADCY5	adenylate cyclase 5	111
ENSG00000127586	-1.16	0.00141	CHTF18	chromosome transmission fidelity factor 18	63922
ENSG00000099864	-0.926	0.00142	PALM	paralemmin	5064
ENSG00000120664	-1.6	0.00143	SPG20OS	#N/A	NA
ENSG00000167779	-1.24	0.00143	IGFBP6	insulin like growth factor binding protein 6	3489
ENSG00000152082	-0.667	0.00144	MZT2B	mitotic spindle organizing protein 2B	80097
ENSG00000130165	-0.736	0.00145	ELOF1	elongation factor 1 homolog	84337
ENSG00000164308	-1.69	0.00145	ERAP2	endoplasmic reticulum aminopeptidase 2	64167
ENSG00000091136	-0.698	0.00146	LAMB1	laminin subunit beta 1	3912
ENSG00000173581	-0.919	0.00147	CCDC106	coiled-coil domain containing 106	29903
ENSG00000144589	-0.736	0.00147	STK11IP	serine/threonine kinase 11 interacting protein	114790
ENSG00000167680	-0.965	0.00148	SEMA6B	semaphorin 6B	10501
ENSG00000136383	-1.53	0.00148	ALPK3	alpha kinase 3	57538
ENSG00000167733	-0.622	0.00149	HSD11B1L	hydroxysteroid 11-beta dehydrogenase 1 like	374875
ENSG00000119559	-0.966	0.00152	C19orf25	chromosome 19 open reading frame 25	148223
ENSG00000236384	-1.9	0.00153	LINC00479	long intergenic non-protein coding RNA 479	150135
ENSG00000164068	-0.631	0.00153	RNF123	ring finger protein 123	63891
ENSG00000168274	-0.735	0.00155	HIST1H2AE	histone cluster 1, H2ae	NA
ENSG00000091513	-1.77	0.00155	TF	transferrin	7018
ENSG00000143774	-0.841	0.00156	GUK1	guanylate kinase 1	2987
ENSG00000136830	-0.943	0.00156	FAM129B	family with sequence similarity 129 member B	NA
ENSG00000204603	-1.12	0.00156	RP11-638F5.1	#N/A	NA
ENSG00000173511	-0.709	0.00157	VEGFB	vascular endothelial growth factor B	7423
ENSG00000130402	-0.856	0.00158	ACTN4	actinin alpha 4	81
ENSG00000132361	-1.06	0.00159	KIAA0664	#N/A	NA
ENSG00000178531	-1.42	0.00159	CTXN1	cortexin 1	404217
ENSG00000105401	-0.63	0.0016	CDC37	cell division cycle 37	11140
ENSG00000105963	-1.47	0.0016	ADAP1	ArfGAP with dual PH domains 1	11033
ENSG00000188064	-1.58	0.00161	WNT7B	Wnt family member 7B	7477
ENSG00000214253	-0.703	0.00162	FIS1	fission, mitochondrial 1	51024
ENSG00000188976	-0.639	0.00162	NOC2L	NOC2 like nucleolar associated transcriptional repressor	26155
ENSG00000204837	-1.97	0.00162	RP11-204M4.2	#N/A	NA
ENSG00000007541	-1.04	0.00162	PIGQ	phosphatidylinositol glycan anchor biosynthesis class Q	9091
ENSG00000167178	-1.54	0.00163	ISLR2	immunoglobulin superfamily containing leucine rich repeat 2	57611
ENSG00000076344	-1.27	0.00163	RGS11	regulator of G-protein signaling 11	8786
ENSG00000104518	-2.31	0.00163	GSDMD	gasdermin D	79792
ENSG00000142330	-0.658	0.00164	CAPN10	calpain 10	11132
ENSG00000235890	-1.37	0.00164	TSPEAR-AS1	TSPEAR antisense RNA 1	54082
ENSG00000071894	-1.02	0.00165	CPSF1	cleavage and polyadenylation specific factor 1	29894
ENSG00000008710	-0.972	0.00167	PKD1	polycystin 1, transient receptor potential channel interacting	5310
ENSG00000042286	-0.925	0.00167	AIFM2	apoptosis inducing factor, mitochondria associated 2	84883
ENSG00000008323	-1.17	0.00167	PLEKHG6	pleckstrin homology and RhoGEF domain containing G6	55200
ENSG00000173992	-0.769	0.00169	CCS	copper chaperone for superoxide dismutase	9973
ENSG00000233223	-0.912	0.00169	AC113189.5	#N/A	NA
ENSG00000142208	-0.619	0.0017	AKT1	AKT serine/threonine kinase 1	207
ENSG00000126391	-0.87	0.00172	FRMD8	FERM domain containing 8	83786
ENSG00000163293	-1.42	0.00173	NIPAL1	NIPA like domain containing 1	152519
ENSG00000224051	-0.926	0.00173	GLTPD1	#N/A	NA
ENSG00000167965	-0.934	0.00173	MLST8	MTOR associated protein, LST8 homolog	64223
ENSG00000100258	-0.967	0.00175	LMF2	lipase maturation factor 2	91289
ENSG00000242802	-0.977	0.00176	AP5Z1	adaptor related protein complex 5 zeta 1 subunit	9907
ENSG00000023191	-0.947	0.00176	RNH1	ribonuclease/angiogenin inhibitor 1	6050
ENSG00000196371	-1.03	0.00176	FUT4	fucosyltransferase 4	2526
ENSG00000164880	-1.03	0.00176	INTS1	integrator complex subunit 1	26173
ENSG00000165795	-0.71	0.00177	NDRG2	NDRG family member 2	57447
ENSG00000123159	-0.846	0.00177	GIPC1	GIPC PDZ domain containing family member 1	10755
ENSG00000064763	-0.837	0.00178	FAR2	fatty acyl-CoA reductase 2	55711
ENSG00000167770	-0.59	0.00179	OTUB1	OTU deubiquitinase, ubiquitin aldehyde binding 1	55611
ENSG00000107140	-0.707	0.00181	TESK1	testis-specific kinase 1	7016
ENSG00000100151	-0.774	0.00181	PICK1	protein interacting with PRKCA 1	9463
ENSG00000162337	-1.13	0.00181	LRP5	LDL receptor related protein 5	4041
ENSG00000077348	-1.19	0.00182	EXOSC5	exosome component 5	56915
ENSG00000007384	-1.15	0.00182	RHBDF1	rhomboid 5 homolog 1	64285
ENSG00000183840	-0.876	0.00183	GPR39	G protein-coupled receptor 39	2863
ENSG00000184672	-0.71	0.00185	RALYL	RALY RNA binding protein-like	138046
ENSG00000168386	-1.14	0.00186	FILIP1L	filamin A interacting protein 1 like	11259
ENSG00000178719	-0.642	0.00186	GRINA	glutamate ionotropic receptor NMDA type subunit associated protein 1	2907
ENSG00000130813	-0.883	0.00187	C19orf66	chromosome 19 open reading frame 66	NA
ENSG00000105419	-0.641	0.00189	MEIS3	Meis homeobox 3	56917
ENSG00000170616	-1.07	0.00189	SCRT1	scratch family transcriptional repressor 1	83482
ENSG00000129991	-1.2	0.0019	TNNI3	troponin I3, cardiac type	7137
ENSG00000130489	-1.09	0.0019	SCO2	SCO2 cytochrome c oxidase assembly protein	9997
ENSG00000185304	-1.88	0.00192	RGPD2	RANBP2-like and GRIP domain containing 2	729857
ENSG00000130332	-0.729	0.00192	LSM7	LSM7 homolog, U6 small nuclear RNA and mRNA degradation associated	51690
ENSG00000167775	-1.13	0.00192	CD320	CD320 molecule	51293
ENSG00000135111	-1.1	0.00193	TBX3	T-box 3	6926
ENSG00000107872	-0.937	0.00194	FBXL15	F-box and leucine rich repeat protein 15	79176
ENSG00000164050	-0.729	0.00196	PLXNB1	plexin B1	5364
ENSG00000197993	-1.75	0.00196	KEL	Kell blood group, metallo-endopeptidase	3792
ENSG00000107404	-0.986	0.00198	DVL1	dishevelled segment polarity protein 1	1855
ENSG00000125503	-0.773	0.00198	PPP1R12C	protein phosphatase 1 regulatory subunit 12C	54776
ENSG00000169727	-0.819	0.00198	GPS1	G protein pathway suppressor 1	2873
ENSG00000175756	-1.12	0.00201	AURKAIP1	aurora kinase A interacting protein 1	54998
ENSG00000105649	-0.703	0.00201	RAB3A	RAB3A, member RAS oncogene family	5864
ENSG00000198816	-1.33	0.00202	ZNF358	zinc finger protein 358	140467
ENSG00000100241	-0.957	0.00202	SBF1	SET binding factor 1	6305
ENSG00000185262	-0.765	0.00204	FAM100B	#N/A	NA
ENSG00000149823	-0.684	0.00204	VPS51	VPS51, GARP complex subunit	738
ENSG00000184113	-1.57	0.00204	CLDN5	claudin 5	7122
ENSG00000204385	-1.56	0.00206	SLC44A4	solute carrier family 44 member 4	80736
ENSG00000173898	-0.616	0.00208	SPTBN2	spectrin beta, non-erythrocytic 2	6712
ENSG00000164707	-1.16	0.00208	SLC13A4	solute carrier family 13 member 4	26266
ENSG00000179674	-1.89	0.00208	ARL14	ADP ribosylation factor like GTPase 14	80117
ENSG00000185504	-1.07	0.00209	C17orf70	#N/A	NA
ENSG00000105325	-0.883	0.00211	FZR1	fizzy/cell division cycle 20 related 1	51343
ENSG00000182759	-0.807	0.00211	MAFA	MAF bZIP transcription factor A	389692
ENSG00000196557	-0.866	0.00211	CACNA1H	calcium voltage-gated channel subunit alpha1 H	8912
ENSG00000090971	-0.763	0.00212	NAT14	N-acetyltransferase 14 (putative)	57106
ENSG00000136542	-0.797	0.00212	GALNT5	polypeptide N-acetylgalactosaminyltransferase 5	11227
ENSG00000126005	-0.86	0.00212	MMP24-AS1	MMP24 antisense RNA 1	NA
ENSG00000225595	-1.55	0.00213	XXbac-BPG308K3.6	#N/A	NA
ENSG00000185149	-1.15	0.00213	NPY2R	neuropeptide Y receptor Y2	4887
ENSG00000075213	-0.589	0.00213	SEMA3A	semaphorin 3A	10371
ENSG00000139178	-0.774	0.00214	C1RL	complement C1r subcomponent like	51279
ENSG00000171703	-0.851	0.00214	TCEA2	transcription elongation factor A2	6919
ENSG00000099364	-0.736	0.00216	FBXL19	F-box and leucine rich repeat protein 19	54620
ENSG00000229847	-1.46	0.00216	EMX2OS	EMX2 opposite strand/antisense RNA	196047
ENSG00000109736	-0.848	0.00221	MFSD10	major facilitator superfamily domain containing 10	10227
ENSG00000104897	-0.772	0.00222	SF3A2	splicing factor 3a subunit 2	8175
ENSG00000078295	-0.655	0.00222	ADCY2	adenylate cyclase 2 (brain)	108
ENSG00000261186	-1.81	0.00224	RP11-341N2.1	#N/A	NA
ENSG00000139540	-1.47	0.00224	SLC39A5	solute carrier family 39 member 5	283375
ENSG00000063245	-0.881	0.00226	EPN1	epsin 1	29924
ENSG00000011132	-1.11	0.0023	APBA3	amyloid beta precursor protein binding family A member 3	9546
ENSG00000167114	-0.674	0.00232	SLC27A4	solute carrier family 27 member 4	10999
ENSG00000255052	-1.9	0.00235	FAM66D	family with sequence similarity 66 member D	100132923
ENSG00000112394	-0.764	0.00236	SLC16A10	solute carrier family 16 member 10	117247
ENSG00000105223	-0.709	0.00236	PLD3	phospholipase D family member 3	23646
ENSG00000141985	-0.89	0.00237	SH3GL1	SH3 domain containing GRB2 like 1, endophilin A2	6455
ENSG00000116809	-0.786	0.00237	ZBTB17	zinc finger and BTB domain containing 17	7709
ENSG00000165716	-0.819	0.00237	FAM69B	family with sequence similarity 69 member B	NA
ENSG00000157637	-0.809	0.00237	SLC38A10	solute carrier family 38 member 10	124565
ENSG00000125746	-0.767	0.00238	EML2	echinoderm microtubule associated protein like 2	24139
ENSG00000142910	-1.62	0.00238	TINAGL1	tubulointerstitial nephritis antigen like 1	64129
ENSG00000110076	-0.703	0.00238	NRXN2	neurexin 2	9379
ENSG00000186010	-1.12	0.00239	NDUFA13	NADH:ubiquinone oxidoreductase subunit A13	51079
ENSG00000132879	-0.632	0.00239	FBXO44	F-box protein 44	93611
ENSG00000257935	-0.849	0.00241	RP11-82C23.2	#N/A	NA
ENSG00000118777	-1.33	0.00241	ABCG2	ATP binding cassette subfamily G member 2 (Junior blood group)	9429
ENSG00000141564	-0.609	0.00245	RPTOR	regulatory associated protein of MTOR complex 1	57521
ENSG00000174851	-0.857	0.00245	YIF1A	Yip1 interacting factor homolog A, membrane trafficking protein	10897
ENSG00000130787	-0.651	0.00246	HIP1R	huntingtin interacting protein 1 related	9026
ENSG00000182578	-1.77	0.00247	CSF1R	colony stimulating factor 1 receptor	1436
ENSG00000138944	-0.727	0.00248	KIAA1644	KIAA1644	NA
ENSG00000132382	-0.829	0.00248	MYBBP1A	MYB binding protein 1a	10514
ENSG00000130734	-0.734	0.00249	ATG4D	autophagy related 4D cysteine peptidase	84971
ENSG00000196421	-1.29	0.0025	LINC00176	long intergenic non-protein coding RNA 176	NA
ENSG00000184363	-1.77	0.00252	PKP3	plakophilin 3	11187
ENSG00000178826	-1.36	0.00252	TMEM139	transmembrane protein 139	135932
ENSG00000117480	-0.969	0.00255	FAAH	fatty acid amide hydrolase	2166
ENSG00000005884	-0.753	0.00255	ITGA3	integrin subunit alpha 3	3675
ENSG00000197785	-1.15	0.00256	ATAD3A	ATPase family, AAA domain containing 3A	55210
ENSG00000104936	-1.03	0.00257	DMPK	dystrophia myotonica protein kinase	1760
ENSG00000234224	-1.32	0.00258	TMEM229A	transmembrane protein 229A	730130
ENSG00000166510	-1.43	0.00259	CCDC68	coiled-coil domain containing 68	80323
ENSG00000268220	-1.24	0.00259	AC008040.1	#N/A	NA
ENSG00000157227	-1.01	0.00262	MMP14	matrix metallopeptidase 14	4323
ENSG00000111801	-1.43	0.00263	BTN3A3	butyrophilin subfamily 3 member A3	10384
ENSG00000204525	-1.22	0.00265	HLA-C	major histocompatibility complex, class I, C	3107
ENSG00000222489	-0.686	0.00265	SNORA79	small nucleolar RNA, H/ACA box 79	677845
ENSG00000176101	-1.2	0.00266	SSNA1	SS nuclear autoantigen 1	8636
ENSG00000177951	-0.599	0.00266	BET1L	Bet1 golgi vesicular membrane trafficking protein like	51272
ENSG00000224822	-1.86	0.00266	THRB-IT1	THRB intronic transcript 1	100874274
ENSG00000255618	-0.884	0.00268	RP11-357K6.1	#N/A	NA
ENSG00000142459	-0.804	0.00269	EVI5L	ecotropic viral integration site 5 like	115704
ENSG00000251815	-0.941	0.00269	SNORD116-26	small nucleolar RNA, C/D box 116-26	100033438
ENSG00000133243	-0.973	0.00269	BTBD2	BTB domain containing 2	55643
ENSG00000177943	-1.38	0.0027	MAMDC4	MAM domain containing 4	158056
ENSG00000160867	-1.39	0.00272	FGFR4	fibroblast growth factor receptor 4	2264
ENSG00000108557	-0.753	0.00273	RAI1	retinoic acid induced 1	10743
ENSG00000179091	-0.763	0.00273	CYC1	cytochrome c1	1537
ENSG00000145794	-0.738	0.00274	MEGF10	multiple EGF like domains 10	84466
ENSG00000142627	-1.04	0.00275	EPHA2	EPH receptor A2	1969
ENSG00000174915	-0.735	0.00275	PTDSS2	phosphatidylserine synthase 2	81490
ENSG00000125656	-0.781	0.00276	CLPP	caseinolytic mitochondrial matrix peptidase proteolytic subunit	8192
ENSG00000185324	-0.864	0.00281	CDK10	cyclin-dependent kinase 10	8558
ENSG00000189238	-3.35	0.00281	RP11-173C20.1	#N/A	NA
ENSG00000079462	-0.85	0.00283	PAFAH1B3	platelet activating factor acetylhydrolase 1b catalytic subunit 3	5050
ENSG00000121775	-0.653	0.00283	TMEM39B	transmembrane protein 39B	55116
ENSG00000167302	-0.73	0.00285	ENTHD2	#N/A	NA
ENSG00000167874	-1.31	0.00285	TMEM88	transmembrane protein 88	92162
ENSG00000170412	-1.22	0.00285	GPRC5C	G protein-coupled receptor class C group 5 member C	55890
ENSG00000117411	-0.64	0.00285	B4GALT2	beta-1,4-galactosyltransferase 2	8704
ENSG00000172270	-0.773	0.00285	BSG	basigin (Ok blood group)	682
ENSG00000132024	-0.828	0.00286	CC2D1A	coiled-coil and C2 domain containing 1A	54862
ENSG00000145494	-0.642	0.00287	NDUFS6	NADH:ubiquinone oxidoreductase subunit S6	4726
ENSG00000180801	-1.06	0.00289	ARSJ	arylsulfatase family member J	79642
ENSG00000169689	-0.689	0.00289	STRA13	stimulated by retinoic acid 13	NA
ENSG00000132535	-0.625	0.0029	DLG4	discs large MAGUK scaffold protein 4	1742
ENSG00000107281	-0.873	0.00292	NPDC1	neural proliferation, differentiation and control, 1	56654
ENSG00000177380	-0.781	0.00296	PPFIA3	PTPRF interacting protein alpha 3	8541
ENSG00000167468	-0.735	0.00297	GPX4	glutathione peroxidase 4	2879
ENSG00000146038	-0.991	0.003	DCDC2	doublecortin domain containing 2	51473
ENSG00000200087	-0.715	0.00302	SNORA73B	small nucleolar RNA, H/ACA box 73B	26768
ENSG00000177103	-0.918	0.00303	DSCAML1	DS cell adhesion molecule like 1	57453
ENSG00000018625	-0.696	0.00304	ATP1A2	ATPase Na+/K+ transporting subunit alpha 2	477
ENSG00000224383	-0.948	0.00307	C17orf72	#N/A	NA
ENSG00000128564	-0.957	0.00308	VGF	VGF nerve growth factor inducible	7425
ENSG00000173599	-0.871	0.00308	PC	pyruvate carboxylase	5091
ENSG00000138119	-1.05	0.00309	MYOF	myoferlin	26509
ENSG00000231925	-0.734	0.00309	TAPBP	TAP binding protein (tapasin)	6892
ENSG00000099992	-0.913	0.00311	TBC1D10A	TBC1 domain family member 10A	83874
ENSG00000177994	-1.33	0.00312	C2orf73	chromosome 2 open reading frame 73	129852
ENSG00000171227	-1.32	0.00312	TMEM37	transmembrane protein 37	140738
ENSG00000188157	-0.935	0.00312	AGRN	agrin	375790
ENSG00000162817	-0.624	0.00313	C1orf115	chromosome 1 open reading frame 115	79762
ENSG00000132016	-0.767	0.00314	C19orf57	chromosome 19 open reading frame 57	79173
ENSG00000063244	-0.676	0.00315	U2AF2	U2 small nuclear RNA auxiliary factor 2	11338
ENSG00000010278	-0.8	0.00315	CD9	CD9 molecule	928
ENSG00000122515	-0.624	0.00319	ZMIZ2	zinc finger MIZ-type containing 2	83637
ENSG00000128610	-1.46	0.00321	FEZF1	FEZ family zinc finger 1	389549
ENSG00000131941	-0.988	0.00323	RHPN2	rhophilin, Rho GTPase binding protein 2	85415
ENSG00000041880	-0.693	0.00325	PARP3	poly(ADP-ribose) polymerase family member 3	10039
ENSG00000211450	-0.71	0.00325	C11orf31	chromosome 11 open reading frame 31	NA
ENSG00000186198	-1.22	0.00325	SLC51B	solute carrier family 51 beta subunit	123264
ENSG00000227184	-1.1	0.00327	EPPK1	epiplakin 1	83481
ENSG00000200354	-0.938	0.00328	SNORA71D	small nucleolar RNA, H/ACA box 71D	677840
ENSG00000104142	-0.649	0.00328	VPS18	VPS18, CORVET/HOPS core subunit	57617
ENSG00000130175	-0.685	0.00329	PRKCSH	protein kinase C substrate 80K-H	5589
ENSG00000149761	-0.886	0.00329	NUDT22	nudix hydrolase 22	84304
ENSG00000178927	-0.643	0.00329	C17orf62	chromosome 17 open reading frame 62	NA
ENSG00000182087	-0.815	0.00332	C19orf6	#N/A	NA
ENSG00000228463	-1.02	0.00333	AP006222.2	#N/A	NA
ENSG00000224081	-1.19	0.00333	RP11-86H7.1	#N/A	NA
ENSG00000135439	-0.835	0.00334	AGAP2	ArfGAP with GTPase domain, ankyrin repeat and PH domain 2	116986
ENSG00000161999	-0.847	0.00335	JMJD8	jumonji domain containing 8	339123
ENSG00000110799	-1.34	0.00336	VWF	von Willebrand factor	7450
ENSG00000054148	-0.853	0.00336	PHPT1	phosphohistidine phosphatase 1	29085
ENSG00000110975	-0.757	0.00337	SYT10	synaptotagmin 10	341359
ENSG00000166341	-0.604	0.00338	DCHS1	dachsous cadherin-related 1	8642
ENSG00000100908	-0.772	0.0034	EMC9	ER membrane protein complex subunit 9	51016
ENSG00000184584	-1.53	0.0034	TMEM173	transmembrane protein 173	NA
ENSG00000143036	-0.922	0.00341	SLC44A3	solute carrier family 44 member 3	126969
ENSG00000170382	-0.728	0.00342	LRRN2	leucine rich repeat neuronal 2	10446
ENSG00000173452	-0.615	0.00342	TMEM196	transmembrane protein 196	256130
ENSG00000183011	-0.719	0.00342	LSMD1	#N/A	NA
ENSG00000156689	-1.12	0.00342	GLYATL2	glycine-N-acyltransferase like 2	219970
ENSG00000067836	-0.842	0.00343	ROGDI	rogdi homolog	79641
ENSG00000173890	-0.758	0.00343	GPR160	G protein-coupled receptor 160	26996
ENSG00000105669	-0.917	0.00344	COPE	coatomer protein complex subunit epsilon	11316
ENSG00000125089	-1.91	0.00346	SH3TC1	SH3 domain and tetratricopeptide repeats 1	54436
ENSG00000213689	-1.23	0.00348	TREX1	three prime repair exonuclease 1	11277
ENSG00000169692	-1.1	0.00352	AGPAT2	1-acylglycerol-3-phosphate O-acyltransferase 2	10555
ENSG00000104960	-0.745	0.00355	PTOV1	prostate tumor overexpressed 1	53635
ENSG00000132635	-0.709	0.00356	PCED1A	PC-esterase domain containing 1A	64773
ENSG00000159884	-0.614	0.00357	CCDC107	coiled-coil domain containing 107	203260
ENSG00000171551	-0.768	0.00358	ECEL1	endothelin converting enzyme like 1	9427
ENSG00000180902	-0.974	0.00358	D2HGDH	D-2-hydroxyglutarate dehydrogenase	728294
ENSG00000137218	-0.788	0.0036	FRS3	fibroblast growth factor receptor substrate 3	10817
ENSG00000154358	-0.826	0.00363	OBSCN	obscurin, cytoskeletal calmodulin and titin-interacting RhoGEF	84033
ENSG00000062822	-1.11	0.00365	POLD1	polymerase (DNA) delta 1, catalytic subunit	5424
ENSG00000119333	-0.852	0.00367	WDR34	WD repeat domain 34	89891
ENSG00000164896	-0.712	0.00367	FASTK	Fas activated serine/threonine kinase	10922
ENSG00000153443	-1.14	0.00368	FAM100A	#N/A	NA
ENSG00000131669	-1.11	0.0037	NINJ1	ninjurin 1	4814
ENSG00000126934	-0.765	0.00373	MAP2K2	mitogen-activated protein kinase kinase 2	5605
ENSG00000197696	-0.835	0.00374	NMB	neuromedin B	4828
ENSG00000006116	-1.34	0.00377	CACNG3	calcium voltage-gated channel auxiliary subunit gamma 3	10368
ENSG00000160959	-0.637	0.00382	LRRC14	leucine rich repeat containing 14	9684
ENSG00000197858	-0.85	0.00383	GPAA1	glycosylphosphatidylinositol anchor attachment 1	8733
ENSG00000160993	-0.678	0.00386	ALKBH4	alkB homolog 4, lysine demethylase	54784
ENSG00000168004	-0.841	0.00387	HRASLS5	HRAS like suppressor family member 5	NA
ENSG00000053501	-0.642	0.00387	USE1	unconventional SNARE in the ER 1	55850
ENSG00000004838	-0.919	0.00388	ZMYND10	zinc finger MYND-type containing 10	51364
ENSG00000243449	-1.68	0.0039	C4orf48	chromosome 4 open reading frame 48	401115
ENSG00000142279	-0.937	0.00392	WTIP	Wilms tumor 1 interacting protein	126374
ENSG00000128159	-0.662	0.00393	TUBGCP6	tubulin gamma complex associated protein 6	85378
ENSG00000162032	-0.968	0.00394	SPSB3	splA/ryanodine receptor domain and SOCS box containing 3	90864
ENSG00000177830	-0.66	0.00394	CHID1	chitinase domain containing 1	66005
ENSG00000172572	-1.08	0.00397	PDE3A	phosphodiesterase 3A	5139
ENSG00000250312	-0.838	0.00398	ZNF718	zinc finger protein 718	255403
ENSG00000129990	-0.684	0.00399	SYT5	synaptotagmin 5	6861
ENSG00000146250	-1.11	0.00401	PRSS35	protease, serine 35	167681
ENSG00000197879	-0.9	0.00402	MYO1C	myosin IC	4641
ENSG00000254093	-0.648	0.00404	PINX1	PIN2/TERF1 interacting, telomerase inhibitor 1	54984
ENSG00000165125	-1.44	0.00408	TRPV6	transient receptor potential cation channel subfamily V member 6	55503
ENSG00000131781	-0.982	0.0041	FMO5	flavin containing monooxygenase 5	2330
ENSG00000140691	-1.03	0.0041	ARMC5	armadillo repeat containing 5	79798
ENSG00000131378	-0.981	0.00412	RFTN1	raftlin, lipid raft linker 1	23180
ENSG00000168517	-0.848	0.00415	HEXIM2	hexamethylene bisacetamide inducible 2	124790
ENSG00000147614	-1.85	0.00416	ATP6V0D2	ATPase H+ transporting V0 subunit d2	245972
ENSG00000115274	-0.645	0.00417	INO80B	INO80 complex subunit B	83444
ENSG00000021355	-1	0.00417	SERPINB1	serpin family B member 1	1992
ENSG00000204366	-0.666	0.00418	ZBTB12	zinc finger and BTB domain containing 12	221527
ENSG00000100726	-1.13	0.00419	TELO2	telomere maintenance 2	9894
ENSG00000137507	-1.47	0.00419	LRRC32	leucine rich repeat containing 32	2615
ENSG00000136274	-0.886	0.00421	NACAD	NAC alpha domain containing	23148
ENSG00000163545	-0.903	0.00421	NUAK2	NUAK family kinase 2	81788
ENSG00000172830	-1.11	0.00422	SSH3	slingshot protein phosphatase 3	54961
ENSG00000051128	-0.855	0.00423	HOMER3	homer scaffolding protein 3	9454
ENSG00000188322	-0.598	0.00425	SBK1	SH3 domain binding kinase 1	388228
ENSG00000174804	-0.941	0.00426	FZD4	frizzled class receptor 4	8322
ENSG00000100379	-0.71	0.00427	KCTD17	potassium channel tetramerization domain containing 17	79734
ENSG00000136869	-1.02	0.0043	TLR4	toll like receptor 4	7099
ENSG00000164690	-1.01	0.0043	SHH	sonic hedgehog	6469
ENSG00000100359	-0.68	0.00431	SGSM3	small G protein signaling modulator 3	27352
ENSG00000183751	-1.1	0.00431	TBL3	transducin beta like 3	10607
ENSG00000149243	-0.805	0.00432	KLHL35	kelch like family member 35	283212
ENSG00000168994	-0.956	0.00435	PXDC1	PX domain containing 1	221749
ENSG00000214655	-0.593	0.00437	ZSWIM8	zinc finger SWIM-type containing 8	23053
ENSG00000127054	-0.598	0.0044	CPSF3L	cleavage and polyadenylation specific factor 3-like	NA
ENSG00000115474	-1.11	0.00441	KCNJ13	potassium voltage-gated channel subfamily J member 13	3769
ENSG00000174307	-0.879	0.00442	PHLDA3	pleckstrin homology like domain family A member 3	23612
ENSG00000121690	-0.797	0.00442	DEPDC7	DEP domain containing 7	91614
ENSG00000148334	-0.804	0.00444	PTGES2	prostaglandin E synthase 2	80142
ENSG00000077943	-0.739	0.00446	ITGA8	integrin subunit alpha 8	8516
ENSG00000168348	-1.1	0.00447	INSM2	INSM transcriptional repressor 2	84684
ENSG00000050820	-0.842	0.00447	BCAR1	BCAR1, Cas family scaffolding protein	9564
ENSG00000200312	-1.62	0.00449	7SK	#N/A	NA
ENSG00000125844	-0.881	0.00449	RRBP1	ribosome binding protein 1	6238
ENSG00000069399	-1.44	0.00449	BCL3	B-cell CLL/lymphoma 3	602
ENSG00000153266	-1.08	0.00452	FEZF2	FEZ family zinc finger 2	55079
ENSG00000108106	-0.774	0.00454	UBE2S	ubiquitin conjugating enzyme E2 S	27338
ENSG00000121380	-1.85	0.00455	BCL2L14	BCL2 like 14	79370
ENSG00000120899	-0.712	0.00457	PTK2B	protein tyrosine kinase 2 beta	2185
ENSG00000146376	-0.775	0.00458	ARHGAP18	Rho GTPase activating protein 18	93663
ENSG00000130669	-0.842	0.00458	PAK4	p21 (RAC1) activated kinase 4	10298
ENSG00000170561	-0.709	0.00459	IRX2	iroquois homeobox 2	153572
ENSG00000130202	-0.823	0.0046	PVRL2	#N/A	NA
ENSG00000262001	-0.942	0.00461	DLGAP1-AS2	DLGAP1 antisense RNA 2	84777
ENSG00000127838	-0.677	0.00461	PNKD	paroxysmal nonkinesigenic dyskinesia	25953
ENSG00000141522	-0.774	0.00462	ARHGDIA	Rho GDP dissociation inhibitor alpha	396
ENSG00000167700	-0.961	0.00462	MFSD3	major facilitator superfamily domain containing 3	113655
ENSG00000125520	-1.14	0.00465	SLC2A4RG	SLC2A4 regulator	56731
ENSG00000169174	-1.26	0.00465	PCSK9	proprotein convertase subtilisin/kexin type 9	255738
ENSG00000164379	-1.66	0.00468	FOXQ1	forkhead box Q1	94234
ENSG00000186862	-0.618	0.00469	PDZD7	PDZ domain containing 7	79955
ENSG00000110786	-0.597	0.00469	PTPN5	protein tyrosine phosphatase, non-receptor type 5	84867
ENSG00000196456	-0.666	0.00472	ZNF775	zinc finger protein 775	285971
ENSG00000160948	-0.65	0.00472	VPS28	VPS28, ESCRT-I subunit	51160
ENSG00000169223	-0.758	0.00472	LMAN2	lectin, mannose binding 2	10960
ENSG00000179526	-0.884	0.00472	SHARPIN	SHANK associated RH domain interactor	81858
ENSG00000132773	-0.64	0.00473	TOE1	target of EGR1, member 1 (nuclear)	114034
ENSG00000105298	-0.922	0.00478	CACTIN	cactin, spliceosome C complex subunit	58509
ENSG00000140297	-1.53	0.00482	GCNT3	glucosaminyl (N-acetyl) transferase 3, mucin type	9245
ENSG00000074527	-0.602	0.00485	NTN4	netrin 4	59277
ENSG00000063176	-0.883	0.00487	SPHK2	sphingosine kinase 2	56848
ENSG00000099849	-0.988	0.00487	RASSF7	Ras association domain family member 7	8045
ENSG00000148343	-0.737	0.00489	FAM73B	family with sequence similarity 73 member B	NA
ENSG00000182871	-1.08	0.00492	COL18A1	collagen type XVIII alpha 1 chain	80781
ENSG00000092054	-1.22	0.00492	MYH7	myosin, heavy chain 7, cardiac muscle, beta	4625
ENSG00000083807	-1.03	0.00492	SLC27A5	solute carrier family 27 member 5	10998
ENSG00000051523	-1.21	0.00493	CYBA	cytochrome b-245 alpha chain	1535
ENSG00000181830	-0.659	0.00494	SLC35C1	solute carrier family 35 member C1	55343
ENSG00000168061	-1.05	0.00498	SAC3D1	SAC3 domain containing 1	29901
ENSG00000122140	-0.737	0.00498	MRPS2	mitochondrial ribosomal protein S2	51116
ENSG00000099817	-0.839	0.00503	POLR2E	polymerase (RNA) II subunit E	5434
ENSG00000130255	-0.934	0.00504	RPL36	ribosomal protein L36	25873
ENSG00000163508	-1.37	0.00509	EOMES	eomesodermin	8320
ENSG00000130706	-0.84	0.00509	ADRM1	adhesion regulating molecule 1	11047
ENSG00000114923	-0.921	0.0051	SLC4A3	solute carrier family 4 member 3	6508
ENSG00000124253	-1.14	0.00515	PCK1	phosphoenolpyruvate carboxykinase 1	5105
ENSG00000186501	-0.711	0.00515	TMEM222	transmembrane protein 222	84065
ENSG00000141519	-0.62	0.0052	CCDC40	coiled-coil domain containing 40	55036
ENSG00000198133	-1.1	0.00525	TMEM229B	transmembrane protein 229B	161145
ENSG00000124614	-0.621	0.00526	RPS10	ribosomal protein S10	6204
ENSG00000164736	-1.14	0.00528	SOX17	SRY-box 17	64321
ENSG00000104880	-0.618	0.00529	ARHGEF18	Rho/Rac guanine nucleotide exchange factor 18	23370
ENSG00000138136	-0.97	0.00532	LBX1	ladybird homeobox 1	10660
ENSG00000174640	-1.18	0.00532	SLCO2A1	solute carrier organic anion transporter family member 2A1	6578
ENSG00000112164	-1.09	0.00532	GLP1R	glucagon like peptide 1 receptor	2740
ENSG00000185033	-0.661	0.00534	SEMA4B	semaphorin 4B	10509
ENSG00000153406	-0.777	0.00535	NMRAL1	NmrA-like family domain containing 1	57407
ENSG00000130762	-1.27	0.00535	ARHGEF16	Rho guanine nucleotide exchange factor 16	27237
ENSG00000159712	-0.742	0.00535	ANKRD18CP	ankyrin repeat domain 18C, pseudogene	101926917
ENSG00000168792	-0.869	0.00536	ABHD15	abhydrolase domain containing 15	116236
ENSG00000169710	-0.836	0.00537	FASN	fatty acid synthase	2194
ENSG00000198518	-0.688	0.0054	HIST1H4E	histone cluster 1, H4e	NA
ENSG00000148411	-0.711	0.00541	NACC2	NACC family member 2	138151
ENSG00000183250	-1.2	0.00542	C21orf67	#N/A	NA
ENSG00000170296	-0.698	0.00543	GABARAP	GABA type A receptor-associated protein	11337
ENSG00000198356	-0.595	0.00544	ASNA1	arsA arsenite transporter, ATP-binding, homolog 1 (bacterial)	NA
ENSG00000130159	-0.891	0.00548	ECSIT	ECSIT signalling integrator	51295
ENSG00000198951	-0.61	0.00552	NAGA	alpha-N-acetylgalactosaminidase	4668
ENSG00000156096	-1.56	0.00554	UGT2B4	UDP glucuronosyltransferase family 2 member B4	7363
ENSG00000019186	-1.36	0.00559	CYP24A1	cytochrome P450 family 24 subfamily A member 1	1591
ENSG00000180900	-0.798	0.0056	SCRIB	scribbled planar cell polarity protein	23513
ENSG00000164897	-1.12	0.00561	TMUB1	transmembrane and ubiquitin like domain containing 1	83590
ENSG00000198931	-0.928	0.00561	APRT	adenine phosphoribosyltransferase	353
ENSG00000030110	-0.694	0.00562	BAK1	BCL2 antagonist/killer 1	578
ENSG00000173486	-0.671	0.00564	FKBP2	FK506 binding protein 2	2286
ENSG00000067182	-0.674	0.00564	TNFRSF1A	tumor necrosis factor receptor superfamily member 1A	7132
ENSG00000176619	-0.593	0.00569	LMNB2	lamin B2	84823
ENSG00000187210	-0.818	0.0057	GCNT1	glucosaminyl (N-acetyl) transferase 1, core 2	2650
ENSG00000175416	-0.615	0.00574	CLTB	clathrin light chain B	1212
ENSG00000176769	-3.16	0.00574	TCERG1L	transcription elongation regulator 1 like	256536
ENSG00000172296	-0.847	0.00578	SPTLC3	serine palmitoyltransferase long chain base subunit 3	55304
ENSG00000131653	-0.691	0.00587	TRAF7	TNF receptor associated factor 7	84231
ENSG00000158486	-1.03	0.00587	DNAH3	dynein axonemal heavy chain 3	55567
ENSG00000201098	-0.787	0.00588	RNY1	RNA, Ro-associated Y1	6084
ENSG00000168890	-0.791	0.00589	TMEM150A	transmembrane protein 150A	129303
ENSG00000206612	-0.88	0.0059	SNORA2A	small nucleolar RNA, H/ACA box 2A	677793
ENSG00000117676	-0.682	0.00593	RPS6KA1	ribosomal protein S6 kinase A1	6195
ENSG00000173272	-0.638	0.00593	MZT2A	mitotic spindle organizing protein 2A	653784
ENSG00000162620	-1.47	0.00594	LRRIQ3	leucine rich repeats and IQ motif containing 3	127255
ENSG00000119574	-0.957	0.00594	ZBTB45	zinc finger and BTB domain containing 45	84878
ENSG00000167792	-0.624	0.00596	NDUFV1	NADH:ubiquinone oxidoreductase core subunit V1	4723
ENSG00000127419	-0.906	0.00599	TMEM175	transmembrane protein 175	84286
ENSG00000167395	-0.668	0.006	ZNF646	zinc finger protein 646	9726
ENSG00000262246	-0.804	0.00604	CORO7	coronin 7	79585
ENSG00000106123	-0.785	0.00604	EPHB6	EPH receptor B6	2051
ENSG00000128536	-0.656	0.00604	CDHR3	cadherin related family member 3	222256
ENSG00000182272	-0.601	0.00605	B4GALNT4	beta-1,4-N-acetyl-galactosaminyltransferase 4	338707
ENSG00000115507	-1.15	0.00606	OTX1	orthodenticle homeobox 1	5013
ENSG00000238227	-0.651	0.0061	C9orf69	chromosome 9 open reading frame 69	NA
ENSG00000160094	-0.682	0.00611	ZNF362	zinc finger protein 362	149076
ENSG00000170340	-0.74	0.00615	B3GNT2	UDP-GlcNAc:betaGal beta-1,3-N-acetylglucosaminyltransferase 2	10678
ENSG00000139880	-0.617	0.00616	CDH24	cadherin 24	64403
ENSG00000138834	-0.659	0.00616	MAPK8IP3	mitogen-activated protein kinase 8 interacting protein 3	23162
ENSG00000167962	-0.728	0.00617	ZNF598	zinc finger protein 598	90850
ENSG00000100263	-0.617	0.00617	RHBDD3	rhomboid domain containing 3	25807
ENSG00000234465	-0.756	0.00619	PINLYP	phospholipase A2 inhibitor and LY6/PLAUR domain containing	390940
ENSG00000198075	-0.767	0.0062	SULT1C4	sulfotransferase family 1C member 4	27233
ENSG00000082781	-0.645	0.0062	ITGB5	integrin subunit beta 5	3693
ENSG00000260579	-0.767	0.00623	RP11-382A20.2	#N/A	NA
ENSG00000002822	-0.666	0.00628	MAD1L1	MAD1 mitotic arrest deficient like 1	8379
ENSG00000148362	-0.861	0.00629	C9orf142	chromosome 9 open reading frame 142	NA
ENSG00000115286	-0.901	0.00632	NDUFS7	NADH:ubiquinone oxidoreductase core subunit S7	374291
ENSG00000214274	-1.04	0.00633	ANG	angiogenin	283
ENSG00000167815	-0.642	0.00637	PRDX2	peroxiredoxin 2	7001
ENSG00000229950	-0.974	0.00638	RP1-290I10.6	#N/A	NA
ENSG00000179115	-0.724	0.00638	FARSA	phenylalanyl-tRNA synthetase alpha subunit	2193
ENSG00000070423	-0.755	0.00649	RNF126	ring finger protein 126	55658
ENSG00000013306	-0.708	0.0065	SLC25A39	solute carrier family 25 member 39	51629
ENSG00000014216	-0.644	0.0065	CAPN1	calpain 1	823
ENSG00000130005	-0.903	0.00651	GAMT	guanidinoacetate N-methyltransferase	2593
ENSG00000144583	-0.703	0.00654	38047	membrane associated ring-CH-type finger 4	NA
ENSG00000165886	-1.12	0.00654	UBTD1	ubiquitin domain containing 1	80019
ENSG00000186577	-0.831	0.00655	C6orf1	chromosome 6 open reading frame 1	NA
ENSG00000121310	-1.02	0.00657	ECHDC2	enoyl-CoA hydratase domain containing 2	55268
ENSG00000163462	-0.828	0.00658	TRIM46	tripartite motif containing 46	80128
ENSG00000150990	-0.703	0.0066	DHX37	DEAH-box helicase 37	57647
ENSG00000008382	-1.07	0.00669	MPND	MPN domain containing	84954
ENSG00000126254	-0.927	0.00676	RBM42	RNA binding motif protein 42	79171
ENSG00000063854	-0.614	0.00676	HAGH	hydroxyacylglutathione hydrolase	3029
ENSG00000013288	-0.632	0.00678	MAN2B2	mannosidase alpha class 2B member 2	23324
ENSG00000172009	-0.726	0.00688	THOP1	thimet oligopeptidase 1	7064
ENSG00000079435	-1.08	0.00694	LIPE	lipase E, hormone sensitive type	3991
ENSG00000196642	-0.672	0.00694	RABL6	RAB, member RAS oncogene family-like 6	55684
ENSG00000128591	-0.926	0.00696	FLNC	filamin C	2318
ENSG00000251322	-0.765	0.00697	SHANK3	SH3 and multiple ankyrin repeat domains 3	85358
ENSG00000157353	-0.757	0.00699	FUK	fucokinase	NA
ENSG00000250479	-0.767	0.007	CHCHD10	coiled-coil-helix-coiled-coil-helix domain containing 10	400916
ENSG00000188112	-1.15	0.00701	C6orf132	chromosome 6 open reading frame 132	647024
ENSG00000064787	-0.992	0.00702	BCAS1	breast carcinoma amplified sequence 1	8537
ENSG00000196890	-0.708	0.00707	HIST3H2BB	histone cluster 3, H2bb	NA
ENSG00000130811	-0.593	0.00709	EIF3G	eukaryotic translation initiation factor 3 subunit G	8666
ENSG00000146826	-0.701	0.00709	C7orf43	chromosome 7 open reading frame 43	NA
ENSG00000104205	-0.974	0.00713	SGK3	serum/glucocorticoid regulated kinase family member 3	23678
ENSG00000038295	-0.603	0.00716	TLL1	tolloid like 1	7092
ENSG00000171864	-1.29	0.00717	PRND	prion protein 2 (dublet)	23627
ENSG00000104866	-0.831	0.00718	PPP1R37	protein phosphatase 1 regulatory subunit 37	284352
ENSG00000175467	-0.761	0.00719	SART1	squamous cell carcinoma antigen recognized by T-cells 1	9092
ENSG00000172889	-1.47	0.00719	EGFL7	EGF like domain multiple 7	51162
ENSG00000052344	-1.24	0.0072	PRSS8	protease, serine 8	5652
ENSG00000253716	-0.911	0.0072	RP13-582O9.5	#N/A	NA
ENSG00000204851	-0.862	0.00721	PNMAL2	paraneoplastic Ma antigen family-like 2	NA
ENSG00000148341	-0.626	0.00724	SH3GLB2	SH3 domain containing GRB2 like endophilin B2	56904
ENSG00000159239	-0.925	0.00728	C2orf81	chromosome 2 open reading frame 81	388963
ENSG00000111321	-1.49	0.00729	LTBR	lymphotoxin beta receptor	4055
ENSG00000127445	-0.656	0.0073	PIN1	peptidylprolyl cis/trans isomerase, NIMA-interacting 1	5300
ENSG00000052749	-0.677	0.00731	RRP12	ribosomal RNA processing 12 homolog	23223
ENSG00000161714	-1.18	0.00732	PLCD3	phospholipase C delta 3	113026
ENSG00000243477	-0.818	0.00743	NAT6	N-acetyltransferase 6	NA
ENSG00000206621	-0.591	0.00744	SNORD116-14	small nucleolar RNA, C/D box 116-14	100033426
ENSG00000176973	-0.863	0.00747	FAM89B	family with sequence similarity 89 member B	23625
ENSG00000170889	-0.825	0.00747	RPS9	ribosomal protein S9	6203
ENSG00000099953	-0.844	0.00748	MMP11	matrix metallopeptidase 11	4320
ENSG00000202354	-0.956	0.0075	RNY3	RNA, Ro-associated Y3	6085
ENSG00000101076	-1.22	0.00753	HNF4A	hepatocyte nuclear factor 4 alpha	3172
ENSG00000188522	-1.01	0.00758	FAM83G	family with sequence similarity 83 member G	644815
ENSG00000197019	-1.05	0.00763	SERTAD1	SERTA domain containing 1	29950
ENSG00000203485	-0.93	0.00764	INF2	inverted formin, FH2 and WH2 domain containing	64423
ENSG00000123143	-0.788	0.00765	PKN1	protein kinase N1	5585
ENSG00000239899	-0.83	0.00765	Metazoa_SRP	#N/A	NA
ENSG00000108679	-0.769	0.00766	LGALS3BP	galectin 3 binding protein	3959
ENSG00000099624	-1.14	0.00769	ATP5D	ATP synthase, H+ transporting, mitochondrial F1 complex, delta subunit	NA
ENSG00000078900	-1.91	0.00772	TP73	tumor protein p73	7161
ENSG00000179950	-0.664	0.00772	PUF60	poly(U) binding splicing factor 60KDa	22827
ENSG00000179085	-1.29	0.00775	DPM3	dolichyl-phosphate mannosyltransferase subunit 3	54344
ENSG00000177106	-1.06	0.00775	EPS8L2	EPS8 like 2	64787
ENSG00000167281	-0.785	0.00776	RBFOX3	RNA binding protein, fox-1 homolog 3	146713
ENSG00000203993	-0.627	0.00776	C9orf37	#N/A	NA
ENSG00000125817	-0.688	0.0078	CENPB	centromere protein B	1059
ENSG00000225663	-1.36	0.00785	FAM195B	#N/A	NA
ENSG00000207392	-1.13	0.00787	SNORA20	small nucleolar RNA, H/ACA box 20	677806
ENSG00000079313	-0.808	0.00791	REXO1	REX1, RNA exonuclease 1 homolog	57455
ENSG00000182103	-0.641	0.00794	FAM181B	family with sequence similarity 181 member B	220382
ENSG00000166595	-0.624	0.00794	FAM96B	family with sequence similarity 96 member B	NA
ENSG00000230939	-1.03	0.00795	RP11-314C16.1	#N/A	NA
ENSG00000175311	-1.39	0.00796	ANKS4B	ankyrin repeat and sterile alpha motif domain containing 4B	257629
ENSG00000225138	-0.912	0.00798	CTD-2228K2.7	#N/A	NA
ENSG00000215041	-0.622	0.00798	NEURL4	neuralized E3 ubiquitin protein ligase 4	84461
ENSG00000082293	-0.812	0.00804	COL19A1	collagen type XIX alpha 1 chain	1310
ENSG00000131165	-0.614	0.00805	CHMP1A	charged multivesicular body protein 1A	5119
ENSG00000183617	-0.763	0.00808	MRPL54	mitochondrial ribosomal protein L54	116541
ENSG00000179271	-1.04	0.00808	GADD45GIP1	GADD45G interacting protein 1	90480
ENSG00000114270	-0.845	0.00809	COL7A1	collagen type VII alpha 1	1294
ENSG00000059915	-0.899	0.00809	PSD	pleckstrin and Sec7 domain containing	5662
ENSG00000142186	-0.756	0.00816	SCYL1	SCY1 like pseudokinase 1	57410
ENSG00000152804	-1.55	0.0082	HHEX	hematopoietically expressed homeobox	3087
ENSG00000180448	-1.4	0.00831	HMHA1	#N/A	NA
ENSG00000118898	-0.959	0.00841	PPL	periplakin	5493
ENSG00000139725	-1.05	0.00842	RHOF	ras homolog family member F (in filopodia)	54509
ENSG00000169908	-0.782	0.00844	TM4SF1	transmembrane 4 L six family member 1	4071
ENSG00000122971	-1.17	0.00845	ACADS	acyl-CoA dehydrogenase, C-2 to C-3 short chain	35
ENSG00000207088	-0.784	0.00845	SNORA7B	small nucleolar RNA, H/ACA box 7B	677797
ENSG00000182472	-1.57	0.00846	CAPN12	calpain 12	147968
ENSG00000123989	-0.785	0.00847	CHPF	chondroitin polymerizing factor	79586
ENSG00000139637	-0.619	0.00849	C12orf10	chromosome 12 open reading frame 10	60314
ENSG00000116586	-0.616	0.00856	LAMTOR2	late endosomal/lysosomal adaptor, MAPK and MTOR activator 2	28956
ENSG00000138678	-1.11	0.00856	AGPAT9	#N/A	NA
ENSG00000249388	-1.02	0.00857	RP11-834C11.6	#N/A	NA
ENSG00000142611	-0.6	0.00858	PRDM16	PR domain 16	63976
ENSG00000089250	-0.696	0.00858	NOS1	nitric oxide synthase 1	4842
ENSG00000003249	-0.656	0.00861	DBNDD1	dysbindin (dystrobrevin binding protein 1) domain containing 1	79007
ENSG00000126457	-0.603	0.00862	PRMT1	protein arginine methyltransferase 1	3276
ENSG00000106009	-0.701	0.00863	BRAT1	BRCA1 associated ATM activator 1	221927
ENSG00000088881	-0.763	0.00864	EBF4	early B-cell factor 4	57593
ENSG00000101255	-0.631	0.00865	TRIB3	tribbles pseudokinase 3	57761
ENSG00000184281	-0.817	0.00865	TSSC4	tumor suppressing subtransferable candidate 4	10078
ENSG00000169976	-0.693	0.00868	SF3B5	splicing factor 3b subunit 5	83443
ENSG00000172932	-0.675	0.00871	ANKRD13D	ankyrin repeat domain 13D	338692
ENSG00000125912	-0.899	0.00872	NCLN	nicalin	56926
ENSG00000142178	-0.666	0.00872	SIK1	salt inducible kinase 1	150094
ENSG00000103174	-0.986	0.00879	NAGPA	N-acetylglucosamine-1-phosphodiester alpha-N-acetylglucosaminidase	51172
ENSG00000129250	-0.644	0.00881	KIF1C	kinesin family member 1C	10749
ENSG00000105619	-0.905	0.00885	TFPT	TCF3 (E2A) fusion partner (in childhood Leukemia)	29844
ENSG00000169548	-1.26	0.00896	ZNF280A	zinc finger protein 280A	129025
ENSG00000090674	-0.854	0.00897	MCOLN1	mucolipin 1	57192
ENSG00000113396	-0.841	0.00901	SLC27A6	solute carrier family 27 member 6	28965
ENSG00000163795	-0.859	0.00904	ZNF513	zinc finger protein 513	130557
ENSG00000104859	-0.828	0.00908	CLASRP	CLK4 associating serine/arginine rich protein	11129
ENSG00000136717	-0.703	0.00912	BIN1	bridging integrator 1	274
ENSG00000145451	-0.728	0.00914	GLRA3	glycine receptor alpha 3	8001
ENSG00000068001	-0.778	0.00919	HYAL2	hyaluronoglucosaminidase 2	8692
ENSG00000005075	-0.872	0.00919	POLR2J	polymerase (RNA) II subunit J	5439
ENSG00000133067	-1.21	0.00924	LGR6	leucine rich repeat containing G protein-coupled receptor 6	59352
ENSG00000175548	-0.611	0.00933	ALG10B	ALG10B, alpha-1,2-glucosyltransferase	144245
ENSG00000241945	-0.587	0.00938	PWP2	PWP2 periodic tryptophan protein homolog (yeast)	5822
ENSG00000131730	-1.34	0.00939	CKMT2	creatine kinase, mitochondrial 2	1160
ENSG00000121680	-0.7	0.00939	PEX16	peroxisomal biogenesis factor 16	9409
ENSG00000100242	-0.587	0.0094	SUN2	Sad1 and UNC84 domain containing 2	25777
ENSG00000196535	-0.594	0.00941	MYO18A	myosin XVIIIA	399687
ENSG00000077463	-0.785	0.00942	SIRT6	sirtuin 6	51548
ENSG00000107736	-0.896	0.00942	CDH23	cadherin related 23	64072
ENSG00000174943	-0.65	0.00942	KCTD13	potassium channel tetramerization domain containing 13	253980
ENSG00000111907	-0.697	0.00946	TPD52L1	tumor protein D52-like 1	7164
ENSG00000101680	-0.842	0.00946	LAMA1	laminin subunit alpha 1	284217
ENSG00000130726	-0.614	0.00947	TRIM28	tripartite motif containing 28	10155
ENSG00000130475	-0.723	0.00951	FCHO1	FCH domain only 1	23149
ENSG00000141994	-1.01	0.00952	DUS3L	dihydrouridine synthase 3 like	56931
ENSG00000058453	-0.84	0.00953	CROCC	ciliary rootlet coiled-coil, rootletin	9696
ENSG00000149926	-0.897	0.00956	FAM57B	family with sequence similarity 57 member B	NA
ENSG00000206633	-0.771	0.00957	SNORA80B	small nucleolar RNA, H/ACA box 80B	100302743
ENSG00000197562	-0.72	0.00962	RAB40C	RAB40C, member RAS oncogene family	57799
ENSG00000186897	-0.666	0.00962	C1QL4	complement component 1, q subcomponent-like 4	338761
ENSG00000250120	-0.787	0.00965	PCDHA10	protocadherin alpha 10	56139
ENSG00000158856	-0.796	0.0097	EPB49	#N/A	NA
ENSG00000107223	-0.661	0.00973	EDF1	endothelial differentiation related factor 1	8721
ENSG00000165949	-1.02	0.00979	IFI27	interferon alpha inducible protein 27	3429
ENSG00000164403	-1.14	0.00979	SHROOM1	shroom family member 1	134549
ENSG00000074966	-1.19	0.0098	TXK	TXK tyrosine kinase	7294
ENSG00000189143	-1.26	0.00983	CLDN4	claudin 4	1364
ENSG00000183395	-1.52	0.00983	PMCH	pro-melanin concentrating hormone	5367
ENSG00000171757	-0.921	0.00986	LRRC34	leucine rich repeat containing 34	151827
ENSG00000168476	-0.834	0.00987	REEP4	receptor accessory protein 4	80346
ENSG00000158815	-1.26	0.0099	FGF17	fibroblast growth factor 17	8822
ENSG00000103126	-0.616	0.00992	AXIN1	axin 1	8312
ENSG00000120896	-0.832	0.01	SORBS3	sorbin and SH3 domain containing 3	10174
ENSG00000161016	-0.695	0.01	RPL8	ribosomal protein L8	6132
ENSG00000130479	-0.93	0.0101	MAP1S	microtubule associated protein 1S	55201
ENSG00000177406	-0.988	0.0101	RP11-218M22.1	#N/A	NA
ENSG00000177469	-0.687	0.0101	PTRF	polymerase I and transcript release factor	NA
ENSG00000100889	-0.784	0.0101	PCK2	phosphoenolpyruvate carboxykinase 2, mitochondrial	5106
ENSG00000178401	-0.978	0.0102	DNAJC22	DnaJ heat shock protein family (Hsp40) member C22	79962
ENSG00000183010	-0.666	0.0102	PYCR1	pyrroline-5-carboxylate reductase 1	5831
ENSG00000136535	-1.76	0.0103	TBR1	T-box, brain 1	10716
ENSG00000144331	-0.869	0.0103	ZNF385B	zinc finger protein 385B	151126
ENSG00000126062	-0.699	0.0103	TMEM115	transmembrane protein 115	11070
ENSG00000197324	-0.721	0.0103	LRP10	LDL receptor related protein 10	26020
ENSG00000168913	-0.704	0.0103	ENHO	energy homeostasis associated	375704
ENSG00000104043	-1.01	0.0103	ATP8B4	ATPase phospholipid transporting 8B4 (putative)	79895
ENSG00000186174	-0.741	0.0104	BCL9L	B-cell CLL/lymphoma 9-like	283149
ENSG00000124920	-1.07	0.0104	C11orf9	#N/A	NA
ENSG00000125965	-1.08	0.0104	GDF5	growth differentiation factor 5	8200
ENSG00000221955	-0.886	0.0104	SLC12A8	solute carrier family 12 member 8	84561
ENSG00000137628	-0.757	0.0105	DDX60	DEXD/H-box helicase 60	55601
ENSG00000087510	-0.87	0.0105	TFAP2C	transcription factor AP-2 gamma	7022
ENSG00000160999	-0.869	0.0105	SH2B2	SH2B adaptor protein 2	10603
ENSG00000164761	-1.04	0.0106	TNFRSF11B	tumor necrosis factor receptor superfamily member 11b	4982
ENSG00000065268	-0.847	0.0107	WDR18	WD repeat domain 18	57418
ENSG00000240583	-0.868	0.0107	AQP1	aquaporin 1 (Colton blood group)	358
ENSG00000181885	-1.2	0.0108	CLDN7	claudin 7	1366
ENSG00000105409	-0.604	0.0108	ATP1A3	ATPase Na+/K+ transporting subunit alpha 3	478
ENSG00000187051	-0.634	0.0108	RPS19BP1	ribosomal protein S19 binding protein 1	91582
ENSG00000126456	-0.77	0.0109	IRF3	interferon regulatory factor 3	3661
ENSG00000164877	-0.896	0.0109	MICALL2	MICAL like 2	79778
ENSG00000108773	-0.683	0.011	KAT2A	lysine acetyltransferase 2A	2648
ENSG00000197070	-0.992	0.011	ARRDC1	arrestin domain containing 1	92714
ENSG00000159409	-0.618	0.011	CELF3	CUGBP, Elav-like family member 3	11189
ENSG00000113916	-0.613	0.011	BCL6	B-cell CLL/lymphoma 6	604
ENSG00000173153	-0.636	0.0112	ESRRA	estrogen related receptor alpha	2101
ENSG00000197165	-1.25	0.0112	SULT1A2	sulfotransferase family 1A member 2	6799
ENSG00000113763	-1	0.0113	UNC5A	unc-5 netrin receptor A	90249
ENSG00000188760	-0.758	0.0113	TMEM198	transmembrane protein 198	130612
ENSG00000016391	-0.872	0.0113	CHDH	choline dehydrogenase	55349
ENSG00000177697	-0.918	0.0113	CD151	CD151 molecule (Raph blood group)	977
ENSG00000123384	-0.615	0.0114	LRP1	LDL receptor related protein 1	4035
ENSG00000168421	-1.02	0.0114	RHOH	ras homolog family member H	399
ENSG00000175221	-1.02	0.0114	MED16	mediator complex subunit 16	10025
ENSG00000167925	-0.998	0.0115	GHDC	GH3 domain containing	84514
ENSG00000128311	-0.711	0.0116	TST	thiosulfate sulfurtransferase	7263
ENSG00000206199	-1.07	0.0116	ANKUB1	ankyrin repeat and ubiquitin domain containing 1	389161
ENSG00000158106	-1.1	0.0116	RHPN1	rhophilin, Rho GTPase binding protein 1	114822
ENSG00000176387	-0.809	0.0117	HSD11B2	hydroxysteroid 11-beta dehydrogenase 2	3291
ENSG00000167703	-0.644	0.0117	SLC43A2	solute carrier family 43 member 2	124935
ENSG00000122420	-1.22	0.0117	PTGFR	prostaglandin F receptor	5737
ENSG00000128228	-0.943	0.0118	SDF2L1	stromal cell derived factor 2 like 1	23753
ENSG00000104886	-0.602	0.0119	PLEKHJ1	pleckstrin homology domain containing J1	55111
ENSG00000127191	-0.784	0.0119	TRAF2	TNF receptor associated factor 2	7186
ENSG00000177426	-0.605	0.0119	TGIF1	TGFB induced factor homeobox 1	7050
ENSG00000163701	-1.11	0.0119	IL17RE	interleukin 17 receptor E	132014
ENSG00000142002	-0.641	0.0119	DPP9	dipeptidyl peptidase 9	91039
ENSG00000081842	-0.828	0.0119	PCDHA6	protocadherin alpha 6	56142
ENSG00000101665	-0.689	0.012	SMAD7	SMAD family member 7	4092
ENSG00000250049	-0.59	0.012	RP11-348J24.2	#N/A	NA
ENSG00000146540	-0.642	0.012	C7orf50	chromosome 7 open reading frame 50	84310
ENSG00000176884	-1.08	0.012	GRIN1	glutamate ionotropic receptor NMDA type subunit 1	2902
ENSG00000105699	-0.886	0.012	LSR	lipolysis stimulated lipoprotein receptor	51599
ENSG00000164920	-1.36	0.012	OSR2	odd-skipped related transciption factor 2	116039
ENSG00000085871	-0.711	0.0121	MGST2	microsomal glutathione S-transferase 2	4258
ENSG00000141552	-0.614	0.0122	ANAPC11	anaphase promoting complex subunit 11	51529
ENSG00000101199	-0.647	0.0122	ARFGAP1	ADP ribosylation factor GTPase activating protein 1	55738
ENSG00000197150	-0.66	0.0122	ABCB8	ATP binding cassette subfamily B member 8	11194
ENSG00000197461	-0.763	0.0122	PDGFA	platelet derived growth factor subunit A	5154
ENSG00000132130	-0.727	0.0123	LHX1	LIM homeobox 1	3975
ENSG00000070159	-0.844	0.0123	PTPN3	protein tyrosine phosphatase, non-receptor type 3	5774
ENSG00000104419	-0.733	0.0124	NDRG1	N-myc downstream regulated 1	10397
ENSG00000039650	-0.738	0.0124	PNKP	polynucleotide kinase 3'-phosphatase	11284
ENSG00000008441	-1.33	0.0125	NFIX	nuclear factor I X	4784
ENSG00000198339	-1.12	0.0125	HIST1H4I	histone cluster 1, H4i	NA
ENSG00000012779	-1.6	0.0125	ALOX5	arachidonate 5-lipoxygenase	240
ENSG00000100401	-0.643	0.0125	RANGAP1	Ran GTPase activating protein 1	5905
ENSG00000263677	-1.25	0.0126	RP11-17A19.2	#N/A	NA
ENSG00000165233	-0.681	0.0126	C9orf89	#N/A	NA
ENSG00000117643	-0.625	0.0126	MAN1C1	mannosidase alpha class 1C member 1	57134
ENSG00000136002	-0.618	0.0126	ARHGEF4	Rho guanine nucleotide exchange factor 4	50649
ENSG00000167657	-0.862	0.0126	DAPK3	death associated protein kinase 3	1613
ENSG00000120057	-1.09	0.0126	SFRP5	secreted frizzled related protein 5	6425
ENSG00000102981	-0.915	0.0127	PARD6A	par-6 family cell polarity regulator alpha	50855
ENSG00000260682	-1.01	0.0127	RP11-510J16.3	#N/A	NA
ENSG00000118515	-0.585	0.0127	SGK1	serum/glucocorticoid regulated kinase 1	6446
ENSG00000186111	-0.629	0.0127	PIP5K1C	phosphatidylinositol-4-phosphate 5-kinase type 1 gamma	23396
ENSG00000063241	-0.81	0.0128	ISOC2	isochorismatase domain containing 2	79763
ENSG00000170370	-0.959	0.0128	EMX2	empty spiracles homeobox 2	2018
ENSG00000101194	-1.46	0.0128	SLC17A9	solute carrier family 17 member 9	63910
ENSG00000161036	-0.719	0.0129	LRWD1	leucine rich repeats and WD repeat domain containing 1	222229
ENSG00000105755	-0.727	0.013	ETHE1	ETHE1, persulfide dioxygenase	23474
ENSG00000156966	-1.04	0.013	B3GNT7	UDP-GlcNAc:betaGal beta-1,3-N-acetylglucosaminyltransferase 7	93010
ENSG00000137076	-0.658	0.013	TLN1	talin 1	7094
ENSG00000104856	-0.991	0.013	RELB	RELB proto-oncogene, NF-kB subunit	5971
ENSG00000176956	-0.714	0.013	LY6H	lymphocyte antigen 6 complex, locus H	4062
ENSG00000167645	-0.624	0.013	YIF1B	Yip1 interacting factor homolog B, membrane trafficking protein	90522
ENSG00000168477	-1.11	0.0131	TNXB	tenascin XB	7148
ENSG00000168490	-1.24	0.0131	PHYHIP	phytanoyl-CoA 2-hydroxylase interacting protein	9796
ENSG00000252139	-0.746	0.0131	SCARNA18	small Cajal body-specific RNA 18	677765
ENSG00000198055	-0.624	0.0131	GRK6	G protein-coupled receptor kinase 6	2870
ENSG00000105605	-0.626	0.0132	CACNG7	calcium voltage-gated channel auxiliary subunit gamma 7	59284
ENSG00000124216	-1.03	0.0133	SNAI1	snail family transcriptional repressor 1	6615
ENSG00000168255	-0.791	0.0133	POLR2J3	polymerase (RNA) II subunit J3	548644
ENSG00000063015	-1.03	0.0133	SEZ6	seizure related 6 homolog	124925
ENSG00000133477	-1.11	0.0133	FAM83F	family with sequence similarity 83 member F	113828
ENSG00000167646	-0.928	0.0133	DNAAF3	dynein (axonemal) assembly factor 3	352909
ENSG00000105364	-0.766	0.0134	MRPL4	mitochondrial ribosomal protein L4	51073
ENSG00000164007	-1.31	0.0134	CLDN19	claudin 19	149461
ENSG00000135441	-0.722	0.0134	BLOC1S1	biogenesis of lysosomal organelles complex 1 subunit 1	2647
ENSG00000116260	-0.665	0.0134	QSOX1	quiescin sulfhydryl oxidase 1	5768
ENSG00000204859	-0.687	0.0135	ZBTB48	zinc finger and BTB domain containing 48	3104
ENSG00000162227	-0.611	0.0135	TAF6L	TATA-box binding protein associated factor 6 like	10629
ENSG00000182580	-0.782	0.0135	EPHB3	EPH receptor B3	2049
ENSG00000162426	-0.836	0.0136	SLC45A1	solute carrier family 45 member 1	50651
ENSG00000266010	-0.978	0.0136	RP11-627G18.3	#N/A	NA
ENSG00000126705	-0.672	0.0136	AHDC1	AT-hook DNA binding motif containing 1	27245
ENSG00000182704	-0.777	0.0136	TSKU	tsukushi, small leucine rich proteoglycan	25987
ENSG00000104524	-0.843	0.0137	PYCRL	pyrroline-5-carboxylate reductase-like	NA
ENSG00000143554	-0.617	0.0137	SLC27A3	solute carrier family 27 member 3	11000
ENSG00000233421	-1.28	0.0137	RP5-875O13.1	#N/A	NA
ENSG00000124493	-0.78	0.0137	GRM4	glutamate metabotropic receptor 4	2914
ENSG00000025770	-0.615	0.0137	NCAPH2	non-SMC condensin II complex subunit H2	29781
ENSG00000204389	-0.691	0.0138	HSPA1A	heat shock protein family A (Hsp70) member 1A	3303
ENSG00000197332	-1.11	0.0138	ZNF833P	zinc finger protein 833, pseudogene	401898
ENSG00000172037	-0.807	0.0139	LAMB2	laminin subunit beta 2	3913
ENSG00000124942	-0.657	0.014	AHNAK	AHNAK nucleoprotein	79026
ENSG00000142546	-0.753	0.0141	NOSIP	nitric oxide synthase interacting protein	51070
ENSG00000259802	-0.659	0.0141	CTD-2256P15.2	#N/A	NA
ENSG00000111452	-0.886	0.0142	GPR133	#N/A	NA
ENSG00000032444	-0.851	0.0142	PNPLA6	patatin like phospholipase domain containing 6	10908
ENSG00000164620	-0.79	0.0146	RELL2	RELT like 2	285613
ENSG00000145824	-0.596	0.0146	CXCL14	C-X-C motif chemokine ligand 14	9547
ENSG00000142700	-1.42	0.0146	DMRTA2	DMRT like family A2	63950
ENSG00000105726	-0.613	0.0147	ATP13A1	ATPase 13A1	57130
ENSG00000104522	-0.712	0.0147	TSTA3	tissue specific transplantation antigen P35B	7264
ENSG00000183598	-1.48	0.0147	HIST2H3D	histone cluster 2, H3d	NA
ENSG00000149418	-1.07	0.0148	ST14	suppression of tumorigenicity 14	6768
ENSG00000184162	-0.629	0.0148	NR2C2AP	nuclear receptor 2C2 associated protein	126382
ENSG00000199683	-0.671	0.0149	7SK	#N/A	NA
ENSG00000182912	-1.22	0.0149	C21orf90	#N/A	NA
ENSG00000183828	-0.837	0.015	NUDT14	nudix hydrolase 14	256281
ENSG00000007171	-0.796	0.015	NOS2	nitric oxide synthase 2	4843
ENSG00000107738	-1.31	0.015	C10orf54	chromosome 10 open reading frame 54	NA
ENSG00000163870	-0.638	0.0151	TPRA1	transmembrane protein adipocyte associated 1	131601
ENSG00000214401	-1.04	0.0151	KANSL1-AS1	KANSL1 antisense RNA 1	644246
ENSG00000204301	-0.597	0.0151	NOTCH4	notch 4	4855
ENSG00000198286	-1.06	0.0152	CARD11	caspase recruitment domain family member 11	84433
ENSG00000132005	-0.809	0.0152	RFX1	regulatory factor X1	5989
ENSG00000259937	-1.48	0.0152	RP11-438D14.2	#N/A	NA
ENSG00000160181	-1.82	0.0152	TFF2	trefoil factor 2	7032
ENSG00000205413	-1.11	0.0153	SAMD9	sterile alpha motif domain containing 9	54809
ENSG00000130313	-0.653	0.0154	PGLS	6-phosphogluconolactonase	25796
ENSG00000100299	-0.858	0.0154	ARSA	arylsulfatase A	410
ENSG00000167967	-0.811	0.0154	E4F1	E4F transcription factor 1	1877
ENSG00000229833	-0.703	0.0155	PET100	PET100 homolog	100131801
ENSG00000121898	-1.02	0.0155	CPXM2	carboxypeptidase X (M14 family), member 2	119587
ENSG00000215375	-0.769	0.0155	MYL5	myosin light chain 5	4636
ENSG00000131591	-0.918	0.0156	C1orf159	chromosome 1 open reading frame 159	54991
ENSG00000183248	-1.1	0.0156	FLJ22184	#N/A	NA
ENSG00000148335	-0.717	0.0157	NTMT1	N-terminal Xaa-Pro-Lys N-methyltransferase 1	28989
ENSG00000154274	-0.729	0.0157	C4orf19	chromosome 4 open reading frame 19	55286
ENSG00000163864	-0.676	0.0157	NMNAT3	nicotinamide nucleotide adenylyltransferase 3	349565
ENSG00000021762	-0.673	0.0158	OSBPL5	oxysterol binding protein like 5	114879
ENSG00000103811	-0.904	0.0158	CTSH	cathepsin H	1512
ENSG00000186654	-0.936	0.0158	PRR5	proline rich 5	55615
ENSG00000221676	-0.734	0.0158	RNU6ATAC	RNA, U6atac small nuclear (U12-dependent splicing)	100151684
ENSG00000173825	-0.641	0.0159	TIGD3	tigger transposable element derived 3	220359
ENSG00000135312	-0.767	0.0159	HTR1B	5-hydroxytryptamine receptor 1B	3351
ENSG00000266402	-1.01	0.016	RP11-329L6.1	#N/A	NA
ENSG00000100345	-0.663	0.016	MYH9	myosin, heavy chain 9, non-muscle	4627
ENSG00000172725	-1.05	0.0161	CORO1B	coronin 1B	57175
ENSG00000174996	-0.685	0.0161	KLC2	kinesin light chain 2	64837
ENSG00000175077	-0.928	0.0161	RTP1	receptor transporter protein 1	132112
ENSG00000064687	-0.823	0.0162	ABCA7	ATP binding cassette subfamily A member 7	10347
ENSG00000143537	-0.693	0.0163	ADAM15	ADAM metallopeptidase domain 15	8751
ENSG00000253671	-1.28	0.0164	RP11-806O11.1	#N/A	NA
ENSG00000199347	-0.751	0.0164	RNU5E-1	RNA, U5E small nuclear 1	26829
ENSG00000116661	-0.93	0.0164	FBXO2	F-box protein 2	26232
ENSG00000136942	-0.611	0.0165	RPL35	ribosomal protein L35	11224
ENSG00000160712	-1.23	0.0165	IL6R	interleukin 6 receptor	3570
ENSG00000182500	-0.903	0.0165	ORAI1	ORAI calcium release-activated calcium modulator 1	84876
ENSG00000260265	-1.05	0.0166	RP11-44F21.5	#N/A	NA
ENSG00000159713	-0.723	0.0166	TPPP3	tubulin polymerization promoting protein family member 3	51673
ENSG00000133265	-0.667	0.0166	HSPBP1	HSPA (heat shock 70kDa) binding protein, cytoplasmic cochaperone 1	23640
ENSG00000121753	-0.786	0.0167	BAI2	#N/A	NA
ENSG00000110711	-0.826	0.0167	AIP	aryl hydrocarbon receptor interacting protein	9049
ENSG00000214063	-1.01	0.0167	TSPAN4	tetraspanin 4	7106
ENSG00000179520	-0.715	0.0167	SLC17A8	solute carrier family 17 member 8	246213
ENSG00000121207	-0.777	0.0167	LRAT	lecithin retinol acyltransferase (phosphatidylcholine--retinol O-acyltransferase)	9227
ENSG00000007080	-1.11	0.017	CCDC124	coiled-coil domain containing 124	115098
ENSG00000130529	-0.7	0.017	TRPM4	transient receptor potential cation channel subfamily M member 4	54795
ENSG00000233927	-1.08	0.017	RPS28	ribosomal protein S28	6234
ENSG00000068831	-0.932	0.0171	RASGRP2	RAS guanyl releasing protein 2	10235
ENSG00000225742	-1.15	0.0171	RP11-513G11.4	#N/A	NA
ENSG00000196975	-0.873	0.0171	ANXA4	annexin A4	307
ENSG00000231389	-1.09	0.0172	HLA-DPA1	major histocompatibility complex, class II, DP alpha 1	3113
ENSG00000112333	-1.01	0.0172	NR2E1	nuclear receptor subfamily 2 group E member 1	7101
ENSG00000261342	-0.962	0.0172	AC006538.1	#N/A	NA
ENSG00000015520	-1.04	0.0172	NPC1L1	NPC1 like intracellular cholesterol transporter 1	29881
ENSG00000178685	-0.988	0.0173	PARP10	poly(ADP-ribose) polymerase family member 10	84875
ENSG00000135046	-0.779	0.0173	ANXA1	annexin A1	301
ENSG00000160284	-0.824	0.0174	SPATC1L	spermatogenesis and centriole associated 1-like	84221
ENSG00000141959	-0.76	0.0175	PFKL	phosphofructokinase, liver type	5211
ENSG00000183691	-0.709	0.0175	NOG	noggin	9241
ENSG00000183386	-0.612	0.0175	FHL3	four and a half LIM domains 3	2275
ENSG00000084207	-0.76	0.0176	GSTP1	glutathione S-transferase pi 1	2950
ENSG00000165915	-0.747	0.0177	SLC39A13	solute carrier family 39 member 13	91252
ENSG00000103653	-0.686	0.0178	CSK	c-src tyrosine kinase	1445
ENSG00000177728	-0.68	0.0178	KIAA0195	#N/A	NA
ENSG00000162300	-0.676	0.0179	ZFPL1	zinc finger protein like 1	7542
ENSG00000068120	-0.61	0.0179	COASY	Coenzyme A synthase	80347
ENSG00000103260	-1.11	0.0179	METRN	meteorin, glial cell differentiation regulator	79006
ENSG00000140553	-0.598	0.018	UNC45A	unc-45 myosin chaperone A	55898
ENSG00000167930	-0.773	0.018	ITFG3	#N/A	NA
ENSG00000105613	-0.631	0.018	MAST1	microtubule associated serine/threonine kinase 1	22983
ENSG00000188566	-0.793	0.018	NDOR1	NADPH dependent diflavin oxidoreductase 1	27158
ENSG00000228340	-1.11	0.0181	RP5-1043L13.1	#N/A	NA
ENSG00000166900	-0.705	0.0181	STX3	syntaxin 3	6809
ENSG00000167614	-0.927	0.0181	TTYH1	tweety family member 1	57348
ENSG00000130702	-0.901	0.0181	LAMA5	laminin subunit alpha 5	3911
ENSG00000168309	-0.96	0.0181	FAM107A	family with sequence similarity 107 member A	11170
ENSG00000183242	-1.37	0.0181	WT1-AS	WT1 antisense RNA	51352
ENSG00000100075	-0.637	0.0183	SLC25A1	solute carrier family 25 member 1	6576
ENSG00000117228	-0.791	0.0183	GBP1	guanylate binding protein 1	2633
ENSG00000169683	-0.845	0.0184	LRRC45	leucine rich repeat containing 45	201255
ENSG00000068137	-0.785	0.0184	PLEKHH3	pleckstrin homology, MyTH4 and FERM domain containing H3	79990
ENSG00000072071	-0.598	0.0185	LPHN1	#N/A	NA
ENSG00000142102	-0.882	0.0186	ATHL1	ATH1, acid trehalase-like 1 (yeast)	NA
ENSG00000172346	-1	0.0186	CSDC2	cold shock domain containing C2	27254
ENSG00000104529	-0.711	0.0187	EEF1D	eukaryotic translation elongation factor 1 delta	1936
ENSG00000160188	-0.591	0.0188	RSPH1	radial spoke head 1 homolog	89765
ENSG00000117586	-0.941	0.0188	TNFSF4	tumor necrosis factor superfamily member 4	7292
ENSG00000197238	-1.04	0.0189	HIST1H4J	histone cluster 1, H4j	NA
ENSG00000134330	-2	0.0189	IAH1	isoamyl acetate-hydrolyzing esterase 1 homolog	285148
ENSG00000228109	-0.989	0.0189	MFI2-AS1	MFI2 antisense RNA 1	NA
ENSG00000244291	-0.607	0.019	C7orf13	#N/A	NA
ENSG00000105738	-0.633	0.019	SIPA1L3	signal induced proliferation associated 1 like 3	23094
ENSG00000074071	-0.598	0.0192	MRPS34	mitochondrial ribosomal protein S34	65993
ENSG00000158246	-0.994	0.0192	FAM46B	family with sequence similarity 46 member B	NA
ENSG00000183833	-0.68	0.0193	MAATS1	MYCBP associated and testis expressed 1	89876
ENSG00000256269	-0.631	0.0193	HMBS	hydroxymethylbilane synthase	3145
ENSG00000105641	-1.42	0.0193	SLC5A5	solute carrier family 5 member 5	6528
ENSG00000131652	-0.762	0.0195	THOC6	THO complex 6	79228
ENSG00000141349	-0.589	0.0196	G6PC3	glucose-6-phosphatase catalytic subunit 3	92579
ENSG00000204444	-0.703	0.0196	APOM	apolipoprotein M	55937
ENSG00000159166	-1.11	0.0196	LAD1	ladinin 1	3898
ENSG00000185187	-0.961	0.0197	SIGIRR	single immunoglobulin and toll-interleukin 1 receptor (TIR) domain	59307
ENSG00000077454	-0.679	0.0197	LRCH4	leucine rich repeats and calponin homology domain containing 4	4034
ENSG00000173531	-0.649	0.0197	MST1	macrophage stimulating 1	4485
ENSG00000140983	-0.805	0.0197	RHOT2	ras homolog family member T2	89941
ENSG00000197747	-0.683	0.0198	S100A10	S100 calcium binding protein A10	6281
ENSG00000105655	-0.805	0.0198	ISYNA1	inositol-3-phosphate synthase 1	51477
ENSG00000091262	-1.23	0.0199	ABCC6	ATP binding cassette subfamily C member 6	368
ENSG00000059122	-0.649	0.0199	FLYWCH1	FLYWCH-type zinc finger 1	84256
ENSG00000134780	-0.865	0.02	DAGLA	diacylglycerol lipase alpha	747
ENSG00000173918	-1.23	0.02	C1QTNF1	C1q and tumor necrosis factor related protein 1	114897
ENSG00000165684	-0.588	0.02	SNAPC4	small nuclear RNA activating complex polypeptide 4	6621
ENSG00000127084	-0.806	0.0201	FGD3	FYVE, RhoGEF and PH domain containing 3	89846
ENSG00000177192	-0.837	0.0201	PUS1	pseudouridylate synthase 1	80324
ENSG00000101439	-0.624	0.0201	CST3	cystatin C	1471
ENSG00000137834	-0.961	0.0201	SMAD6	SMAD family member 6	4091
ENSG00000137831	-0.653	0.0202	UACA	uveal autoantigen with coiled-coil domains and ankyrin repeats	55075
ENSG00000117122	-0.854	0.0202	MFAP2	microfibrillar associated protein 2	4237
ENSG00000150551	-0.77	0.0203	LYPD1	LY6/PLAUR domain containing 1	116372
ENSG00000102878	-0.962	0.0203	HSF4	heat shock transcription factor 4	3299
ENSG00000092445	-0.616	0.0203	TYRO3	TYRO3 protein tyrosine kinase	7301
ENSG00000259736	-0.627	0.0204	RP11-387D10.2	#N/A	NA
ENSG00000170891	-1.4	0.0205	CYTL1	cytokine like 1	54360
ENSG00000196365	-0.67	0.0207	LONP1	lon peptidase 1, mitochondrial	9361
ENSG00000146904	-1.13	0.0207	EPHA1	EPH receptor A1	2041
ENSG00000116691	-0.748	0.0208	MIIP	migration and invasion inhibitory protein	60672
ENSG00000265766	-1.01	0.021	CXADRP3	coxsackie virus and adenovirus receptor pseudogene 3	440224
ENSG00000242612	-0.731	0.021	DECR2	2,4-dienoyl-CoA reductase 2, peroxisomal	26063
ENSG00000147647	-1.08	0.021	DPYS	dihydropyrimidinase	1807
ENSG00000173156	-1.19	0.021	RHOD	ras homolog family member D	29984
ENSG00000176108	-0.645	0.021	CHMP6	charged multivesicular body protein 6	79643
ENSG00000107014	-1.11	0.0211	RLN2	relaxin 2	6019
ENSG00000197136	-0.671	0.0212	PCNXL3	#N/A	NA
ENSG00000077238	-0.901	0.0212	IL4R	interleukin 4 receptor	3566
ENSG00000185049	-0.621	0.0212	WHSC2	#N/A	NA
ENSG00000184348	-0.727	0.0212	HIST1H2AK	histone cluster 1, H2ak	NA
ENSG00000205710	-1.02	0.0213	C17orf107	chromosome 17 open reading frame 107	100130311
ENSG00000109193	-0.861	0.0213	SULT1E1	sulfotransferase family 1E member 1	6783
ENSG00000089351	-0.588	0.0213	GRAMD1A	GRAM domain containing 1A	57655
ENSG00000117984	-0.845	0.0213	CTSD	cathepsin D	1509
ENSG00000185686	-1.28	0.0215	PRAME	preferentially expressed antigen in melanoma	23532
ENSG00000178026	-0.798	0.0217	FAM211B	#N/A	NA
ENSG00000087077	-0.779	0.022	TRIP6	thyroid hormone receptor interactor 6	7205
ENSG00000132881	-0.853	0.022	RSG1	REM2 and RAB like small GTPase 1	NA
ENSG00000185101	-1.16	0.022	ANO9	anoctamin 9	338440
ENSG00000223573	-0.84	0.0222	PLAC2	#N/A	NA
ENSG00000127415	-1.07	0.0222	IDUA	iduronidase, alpha-L-	3425
ENSG00000023839	-0.753	0.0223	ABCC2	ATP binding cassette subfamily C member 2	1244
ENSG00000228549	-0.779	0.0224	RP11-108M9.3	#N/A	NA
ENSG00000251992	-1	0.0224	SCARNA17	small Cajal body-specific RNA 17	677769
ENSG00000107338	-0.602	0.0225	SHB	SH2 domain containing adaptor protein B	6461
ENSG00000163898	-1.58	0.0225	LIPH	lipase H	200879
ENSG00000154065	-0.673	0.0226	ANKRD29	ankyrin repeat domain 29	147463
ENSG00000178078	-0.916	0.0227	STAP2	signal transducing adaptor family member 2	55620
ENSG00000261777	-0.861	0.0227	RP11-529K1.2	#N/A	NA
ENSG00000119431	-0.707	0.0228	HDHD3	haloacid dehalogenase like hydrolase domain containing 3	81932
ENSG00000138771	-0.651	0.0228	SHROOM3	shroom family member 3	57619
ENSG00000073169	-0.749	0.023	RP3-402G11.5	#N/A	NA
ENSG00000160113	-0.599	0.023	NR2F6	nuclear receptor subfamily 2 group F member 6	2063
ENSG00000120645	-0.635	0.0231	IQSEC3	IQ motif and Sec7 domain 3	440073
ENSG00000100319	-0.631	0.0231	ZMAT5	zinc finger matrin-type 5	55954
ENSG00000167969	-0.7	0.0234	ECI1	enoyl-CoA delta isomerase 1	1632
ENSG00000181523	-0.793	0.0234	SGSH	N-sulfoglucosamine sulfohydrolase	6448
ENSG00000212283	-0.653	0.0235	SNORD89	small nucleolar RNA, C/D box 89	692205
ENSG00000013364	-0.824	0.0236	MVP	major vault protein	9961
ENSG00000167797	-0.674	0.0236	CDK2AP2	cyclin-dependent kinase 2 associated protein 2	10263
ENSG00000148175	-0.921	0.0236	STOM	stomatin	2040
ENSG00000242173	-0.818	0.0236	ARHGDIG	Rho GDP dissociation inhibitor gamma	398
ENSG00000157087	-0.728	0.0236	ATP2B2	ATPase plasma membrane Ca2+ transporting 2	491
ENSG00000198435	-0.612	0.0237	NRARP	NOTCH-regulated ankyrin repeat protein	441478
ENSG00000196092	-0.608	0.0238	PAX5	paired box 5	5079
ENSG00000090339	-0.817	0.0238	ICAM1	intercellular adhesion molecule 1	3383
ENSG00000142327	-0.902	0.0241	RNPEPL1	arginyl aminopeptidase (aminopeptidase B)-like 1	57140
ENSG00000014164	-0.917	0.0242	ZC3H3	zinc finger CCCH-type containing 3	23144
ENSG00000196155	-0.789	0.0242	PLEKHG4	pleckstrin homology and RhoGEF domain containing G4	25894
ENSG00000113645	-0.734	0.0245	WWC1	WW and C2 domain containing 1	23286
ENSG00000185236	-0.593	0.0245	RAB11B	RAB11B, member RAS oncogene family	9230
ENSG00000160813	-0.846	0.0245	PPP1R35	protein phosphatase 1 regulatory subunit 35	221908
ENSG00000201793	-1.01	0.0246	RN7SKP9	RNA, 7SK small nuclear pseudogene 9	100873853
ENSG00000132017	-0.637	0.0246	DCAF15	DDB1 and CUL4 associated factor 15	90379
ENSG00000106483	-0.861	0.0246	SFRP4	secreted frizzled related protein 4	6424
ENSG00000175229	-0.794	0.025	GAL3ST3	galactose-3-O-sulfotransferase 3	89792
ENSG00000115252	-0.843	0.0251	PDE1A	phosphodiesterase 1A	5136
ENSG00000182256	-0.628	0.0252	GABRG3	gamma-aminobutyric acid type A receptor gamma3 subunit	2567
ENSG00000109501	-0.671	0.0254	WFS1	wolframin ER transmembrane glycoprotein	7466
ENSG00000065618	-0.971	0.0254	COL17A1	collagen type XVII alpha 1	1308
ENSG00000136048	-0.742	0.0255	DRAM1	DNA damage regulated autophagy modulator 1	55332
ENSG00000162302	-0.629	0.0255	RPS6KA4	ribosomal protein S6 kinase A4	8986
ENSG00000234171	-0.646	0.0256	AC108488.3	#N/A	NA
ENSG00000160877	-0.666	0.0256	NACC1	nucleus accumbens associated 1	112939
ENSG00000138111	-0.6	0.0256	TMEM180	#N/A	NA
ENSG00000128283	-1.16	0.0257	CDC42EP1	CDC42 effector protein 1	11135
ENSG00000168298	-0.602	0.0258	HIST1H1E	histone cluster 1, H1e	NA
ENSG00000105204	-0.645	0.0258	DYRK1B	dual specificity tyrosine phosphorylation regulated kinase 1B	9149
ENSG00000158874	-0.836	0.0258	APOA2	apolipoprotein A2	336
ENSG00000116544	-0.921	0.026	DLGAP3	DLG associated protein 3	58512
ENSG00000213465	-0.718	0.026	ARL2	ADP ribosylation factor like GTPase 2	402
ENSG00000070759	-0.703	0.026	TESK2	testis-specific kinase 2	10420
ENSG00000111676	-0.612	0.0261	ATN1	atrophin 1	1822
ENSG00000175213	-0.704	0.0261	ZNF408	zinc finger protein 408	79797
ENSG00000266680	-0.788	0.0264	RP5-1148A21.3	#N/A	NA
ENSG00000255509	-0.656	0.0264	RP11-445F12.1	#N/A	NA
ENSG00000104953	-0.808	0.0264	TLE6	transducin like enhancer of split 6	79816
ENSG00000198736	-0.738	0.0265	MSRB1	methionine sulfoxide reductase B1	51734
ENSG00000074410	-0.787	0.0266	CA12	carbonic anhydrase 12	771
ENSG00000089169	-0.889	0.0266	RPH3A	rabphilin 3A	22895
ENSG00000131969	-1.07	0.0267	ABHD12B	abhydrolase domain containing 12B	145447
ENSG00000183186	-0.763	0.0268	C2CD4C	C2 calcium-dependent domain containing 4C	126567
ENSG00000261787	-0.918	0.0268	TCF24	transcription factor 24	100129654
ENSG00000229587	-1.04	0.0271	RP11-197P3.5	#N/A	NA
ENSG00000105063	-0.64	0.0271	PPP6R1	protein phosphatase 6 regulatory subunit 1	22870
ENSG00000204237	-0.59	0.0274	OXLD1	oxidoreductase like domain containing 1	339229
ENSG00000170604	-0.699	0.0275	IRF2BP1	interferon regulatory factor 2 binding protein 1	26145
ENSG00000030582	-0.731	0.0275	GRN	granulin	2896
ENSG00000074181	-0.687	0.0275	NOTCH3	notch 3	4854
ENSG00000130545	-1	0.0275	CRB3	crumbs 3, cell polarity complex component	92359
ENSG00000109066	-0.607	0.0276	TMEM104	transmembrane protein 104	54868
ENSG00000145194	-0.731	0.0276	ECE2	endothelin converting enzyme 2	9718
ENSG00000139155	-1.09	0.0276	SLCO1C1	solute carrier organic anion transporter family member 1C1	53919
ENSG00000164266	-1.34	0.0276	SPINK1	serine peptidase inhibitor, Kazal type 1	6690
ENSG00000105732	-0.586	0.0278	ZNF574	zinc finger protein 574	64763
ENSG00000262049	-0.831	0.0278	RP13-1032I1.7	#N/A	NA
ENSG00000235999	-0.672	0.0278	RP11-403I13.8	#N/A	NA
ENSG00000161179	-0.74	0.0278	YDJC	YdjC homolog (bacterial)	150223
ENSG00000242242	-1.13	0.0279	PVRL3-AS1	PVRL3 antisense RNA 1	NA
ENSG00000187860	-0.747	0.0279	CCDC157	coiled-coil domain containing 157	550631
ENSG00000146374	-0.737	0.0279	RSPO3	R-spondin 3	84870
ENSG00000226381	-0.822	0.028	RP11-119F19.2	#N/A	NA
ENSG00000187556	-1.08	0.0281	NANOS3	nanos C2HC-type zinc finger 3	342977
ENSG00000122863	-0.622	0.0282	CHST3	carbohydrate sulfotransferase 3	9469
ENSG00000180210	-0.989	0.0282	F2	coagulation factor II, thrombin	2147
ENSG00000235863	-0.646	0.0283	B3GALT4	beta-1,3-galactosyltransferase 4	8705
ENSG00000129968	-0.641	0.0283	FAM108A1	#N/A	NA
ENSG00000196604	-1.36	0.0283	POTEF	POTE ankyrin domain family member F	728378
ENSG00000065057	-0.682	0.0285	NTHL1	nth-like DNA glycosylase 1	4913
ENSG00000227500	-0.749	0.0286	SCAMP4	secretory carrier membrane protein 4	113178
ENSG00000198832	-0.843	0.0286	RP3-412A9.11	#N/A	NA
ENSG00000228709	-1.06	0.0287	AP001065.15	#N/A	NA
ENSG00000256061	-0.716	0.0288	DYX1C1	dyslexia susceptibility 1 candidate 1	NA
ENSG00000175866	-0.588	0.0289	BAIAP2	BAI1 associated protein 2	10458
ENSG00000198026	-0.653	0.0289	ZNF335	zinc finger protein 335	63925
ENSG00000107731	-0.587	0.0289	UNC5B	unc-5 netrin receptor B	219699
ENSG00000196517	-0.622	0.0291	SLC6A9	solute carrier family 6 member 9	6536
ENSG00000126464	-0.709	0.0291	PRR12	proline rich 12	57479
ENSG00000149091	-0.624	0.0291	DGKZ	diacylglycerol kinase zeta	8525
ENSG00000006025	-0.683	0.0292	OSBPL7	oxysterol binding protein like 7	114881
ENSG00000090013	-0.682	0.0294	BLVRB	biliverdin reductase B	645
ENSG00000160685	-0.779	0.0294	ZBTB7B	zinc finger and BTB domain containing 7B	51043
ENSG00000179922	-0.671	0.0295	ZNF784	zinc finger protein 784	147808
ENSG00000095906	-0.766	0.0295	NUBP2	nucleotide binding protein 2	10101
ENSG00000261613	-0.747	0.0298	RP11-20I23.8	#N/A	NA
ENSG00000103227	-0.585	0.03	LMF1	lipase maturation factor 1	64788
ENSG00000135736	-0.957	0.0302	CCDC102A	coiled-coil domain containing 102A	92922
ENSG00000117266	-0.687	0.0303	CDK18	cyclin-dependent kinase 18	5129
ENSG00000064545	-0.759	0.0305	TMEM161A	transmembrane protein 161A	54929
ENSG00000149798	-0.731	0.0306	CDC42EP2	CDC42 effector protein 2	10435
ENSG00000185885	-0.718	0.0307	IFITM1	interferon induced transmembrane protein 1	8519
ENSG00000242372	-0.589	0.0309	EIF6	eukaryotic translation initiation factor 6	3692
ENSG00000183963	-0.734	0.0312	SMTN	smoothelin	6525
ENSG00000107821	-0.791	0.0312	KAZALD1	Kazal type serine peptidase inhibitor domain 1	81621
ENSG00000212304	-0.773	0.0313	SNORD12	small nucleolar RNA, C/D box 12	692057
ENSG00000179862	-0.942	0.0313	CITED4	Cbp/p300 interacting transactivator with Glu/Asp rich carboxy-terminal domain 4	163732
ENSG00000116745	-0.934	0.0314	RPE65	retinal pigment epithelium-specific protein 65kDa	6121
ENSG00000157613	-1.01	0.0314	CREB3L1	cAMP responsive element binding protein 3 like 1	90993
ENSG00000171462	-0.874	0.0314	DLK2	delta like non-canonical Notch ligand 2	65989
ENSG00000136856	-0.66	0.0318	SLC2A8	solute carrier family 2 member 8	29988
ENSG00000105696	-0.59	0.032	TMEM59L	transmembrane protein 59 like	25789
ENSG00000161921	-1.21	0.032	CXCL16	C-X-C motif chemokine ligand 16	58191
ENSG00000005206	-0.643	0.0321	SPPL2B	signal peptide peptidase like 2B	56928
ENSG00000128309	-0.719	0.0321	MPST	mercaptopyruvate sulfurtransferase	4357
ENSG00000137501	-0.698	0.0321	SYTL2	synaptotagmin like 2	54843
ENSG00000111077	-0.719	0.0324	TENC1	#N/A	NA
ENSG00000116016	-0.891	0.0326	EPAS1	endothelial PAS domain protein 1	2034
ENSG00000167136	-0.69	0.0328	ENDOG	endonuclease G	2021
ENSG00000123146	-1.12	0.0329	CD97	#N/A	NA
ENSG00000188186	-0.624	0.0329	LAMTOR4	late endosomal/lysosomal adaptor, MAPK and MTOR activator 4	389541
ENSG00000258986	-0.775	0.0333	TMEM179	transmembrane protein 179	388021
ENSG00000106268	-0.749	0.0333	NUDT1	nudix hydrolase 1	4521
ENSG00000164125	-0.608	0.0334	FAM198B	family with sequence similarity 198 member B	NA
ENSG00000241529	-0.817	0.0334	Metazoa_SRP	#N/A	NA
ENSG00000106397	-0.61	0.0338	PLOD3	procollagen-lysine,2-oxoglutarate 5-dioxygenase 3	8985
ENSG00000254682	-0.631	0.0339	RP11-660L16.2	#N/A	NA
ENSG00000108639	-0.828	0.034	SYNGR2	synaptogyrin 2	9144
ENSG00000183421	-0.824	0.034	RIPK4	receptor interacting serine/threonine kinase 4	54101
ENSG00000123609	-1.09	0.034	NMI	N-myc and STAT interactor	9111
ENSG00000140465	-1.24	0.0341	CYP1A1	cytochrome P450 family 1 subfamily A member 1	1543
ENSG00000169696	-0.735	0.0342	ASPSCR1	ASPSCR1, UBX domain containing tether for SLC2A4	79058
ENSG00000252316	-1.29	0.0342	RNY4	RNA, Ro-associated Y4	6086
ENSG00000224424	-0.802	0.0342	PRKAR2A-AS1	PRKAR2A antisense RNA 1	100506637
ENSG00000100336	-1.07	0.0345	APOL4	apolipoprotein L4	80832
ENSG00000198108	-0.697	0.0345	CHSY3	chondroitin sulfate synthase 3	337876
ENSG00000230873	-0.741	0.0346	FLJ23152	#N/A	NA
ENSG00000176248	-0.641	0.0347	ANAPC2	anaphase promoting complex subunit 2	29882
ENSG00000129538	-0.909	0.0348	RNASE1	ribonuclease A family member 1, pancreatic	6035
ENSG00000163873	-0.594	0.0349	GRIK3	glutamate ionotropic receptor kainate type subunit 3	2899
ENSG00000050327	-0.736	0.0349	ARHGEF5	Rho guanine nucleotide exchange factor 5	7984
ENSG00000179698	-1.04	0.0352	KIAA1875	#N/A	NA
ENSG00000170893	-0.861	0.0352	TRH	thyrotropin releasing hormone	7200
ENSG00000165215	-1.26	0.0352	CLDN3	claudin 3	1365
ENSG00000225697	-0.667	0.0356	SLC26A6	solute carrier family 26 member 6	65010
ENSG00000185201	-0.708	0.0357	IFITM2	interferon induced transmembrane protein 2	10581
ENSG00000103326	-0.68	0.0357	SOLH	#N/A	NA
ENSG00000136059	-1.14	0.0359	VILL	villin-like	50853
ENSG00000104976	-0.838	0.0359	SNAPC2	small nuclear RNA activating complex polypeptide 2	6618
ENSG00000007255	-0.896	0.0361	TRAPPC6A	trafficking protein particle complex 6A	79090
ENSG00000174177	-0.806	0.0364	CTU2	cytosolic thiouridylase subunit 2	348180
ENSG00000168005	-0.599	0.0365	C11orf84	chromosome 11 open reading frame 84	NA
ENSG00000104907	-0.702	0.0365	TRMT1	tRNA methyltransferase 1	55621
ENSG00000228649	-0.855	0.0366	AC005682.5	#N/A	NA
ENSG00000171159	-0.752	0.0366	C9orf16	chromosome 9 open reading frame 16	79095
ENSG00000229980	-0.83	0.0367	TOB1-AS1	TOB1 antisense RNA 1	400604
ENSG00000257086	-0.879	0.0367	RP11-783K16.13	#N/A	NA
ENSG00000130208	-0.928	0.0369	APOC1	apolipoprotein C1	341
ENSG00000158863	-0.69	0.037	FAM160B2	family with sequence similarity 160 member B2	64760
ENSG00000196172	-0.759	0.0371	ZNF681	zinc finger protein 681	148213
ENSG00000159714	-0.757	0.0373	ZDHHC1	zinc finger DHHC-type containing 1	29800
ENSG00000228594	-1.12	0.0374	C1orf233	#N/A	NA
ENSG00000166862	-0.936	0.0375	CACNG2	calcium voltage-gated channel auxiliary subunit gamma 2	10369
ENSG00000172426	-0.607	0.0376	RSPH9	radial spoke head 9 homolog	221421
ENSG00000162062	-0.796	0.0377	C16orf59	chromosome 16 open reading frame 59	NA
ENSG00000123064	-0.591	0.0382	DDX54	DEAD-box helicase 54	79039
ENSG00000260027	-0.616	0.0386	RP11-357H14.19	#N/A	NA
ENSG00000153820	-0.599	0.0387	SPHKAP	SPHK1 interactor, AKAP domain containing	80309
ENSG00000145506	-0.814	0.0388	NKD2	naked cuticle homolog 2	85409
ENSG00000173262	-1.08	0.0388	SLC2A14	solute carrier family 2 member 14	144195
ENSG00000145681	-0.868	0.039	HAPLN1	hyaluronan and proteoglycan link protein 1	1404
ENSG00000203706	-0.812	0.0391	SERTAD4-AS1	SERTAD4 antisense RNA 1	574036
ENSG00000130589	-0.812	0.0392	HELZ2	helicase with zinc finger 2	85441
ENSG00000230426	-1.2	0.0392	ERVMER61-1	endogenous retrovirus group MER61 member 1	339476
ENSG00000057657	-0.734	0.0394	PRDM1	PR domain 1	639
ENSG00000099282	-0.65	0.0396	TSPAN15	tetraspanin 15	23555
ENSG00000074317	-1.22	0.0399	SNCB	synuclein beta	6620
ENSG00000073350	-1.1	0.0399	LLGL2	LLGL2, scribble cell polarity complex component	3993
ENSG00000130176	-1.07	0.0401	CNN1	calponin 1	1264
ENSG00000233175	-1.08	0.0401	CTD-2020K17.3	#N/A	NA
ENSG00000185813	-0.597	0.0401	PCYT2	phosphate cytidylyltransferase 2, ethanolamine	5833
ENSG00000131899	-0.625	0.0401	LLGL1	LLGL1, scribble cell polarity complex component	3996
ENSG00000171223	-0.782	0.0404	JUNB	JunB proto-oncogene, AP-1 transcription factor subunit	3726
ENSG00000095585	-1.14	0.0406	BLNK	B-cell linker	29760
ENSG00000161914	-0.751	0.0406	ZNF653	zinc finger protein 653	115950
ENSG00000175664	-0.689	0.041	TEX26	testis expressed 26	122046
ENSG00000185043	-0.601	0.0411	CIB1	calcium and integrin binding 1	10519
ENSG00000167513	-0.928	0.0412	CDT1	chromatin licensing and DNA replication factor 1	81620
ENSG00000257181	-1.36	0.0414	RP11-611O2.5	#N/A	NA
ENSG00000099899	-0.661	0.0416	TRMT2A	tRNA methyltransferase 2 homolog A	27037
ENSG00000177508	-0.616	0.0422	IRX3	iroquois homeobox 3	79191
ENSG00000131584	-0.585	0.0422	ACAP3	ArfGAP with coiled-coil, ankyrin repeat and PH domains 3	116983
ENSG00000187017	-0.865	0.0423	ESPN	espin	83715
ENSG00000164342	-1.19	0.0423	TLR3	toll like receptor 3	7098
ENSG00000172794	-0.89	0.0424	RAB37	RAB37, member RAS oncogene family	326624
ENSG00000066185	-0.74	0.0425	ZMYND12	zinc finger MYND-type containing 12	84217
ENSG00000180660	-0.789	0.0426	MAB21L1	mab-21 like 1	4081
ENSG00000131187	-0.786	0.0427	F12	coagulation factor XII	2161
ENSG00000218819	-0.745	0.0428	AC010872.2	#N/A	NA
ENSG00000070731	-0.9	0.0435	ST6GALNAC2	ST6 N-acetylgalactosaminide alpha-2,6-sialyltransferase 2	10610
ENSG00000167183	-0.924	0.0436	PRR15L	proline rich 15 like	79170
ENSG00000124140	-0.763	0.0436	SLC12A5	solute carrier family 12 member 5	57468
ENSG00000105321	-0.712	0.0436	CCDC9	coiled-coil domain containing 9	26093
ENSG00000148704	-0.904	0.0438	VAX1	ventral anterior homeobox 1	11023
ENSG00000203772	-0.838	0.0442	SPRN	shadow of prion protein homolog (zebrafish)	503542
ENSG00000183463	-1.3	0.0444	PRHOXNB	#N/A	NA
ENSG00000211448	-0.618	0.0444	DIO2	deiodinase, iodothyronine, type II	1734
ENSG00000215788	-0.697	0.0446	TNFRSF25	tumor necrosis factor receptor superfamily member 25	8718
ENSG00000205832	-1.04	0.0446	C16orf96	chromosome 16 open reading frame 96	342346
ENSG00000090020	-0.7	0.0449	SLC9A1	solute carrier family 9 member A1	6548
ENSG00000206952	-0.67	0.0449	SNORA50	#N/A	NA
ENSG00000181513	-0.655	0.0452	ACBD4	acyl-CoA binding domain containing 4	79777
ENSG00000255418	-1.15	0.0454	RP11-266A24.1	#N/A	NA
ENSG00000132357	-0.969	0.0457	CARD6	caspase recruitment domain family member 6	84674
ENSG00000256628	-0.595	0.0458	RP11-454H13.5	#N/A	NA
ENSG00000241484	-0.897	0.0459	ARHGAP8	Rho GTPase activating protein 8	23779
ENSG00000147724	-2.43	0.046	FAM135B	family with sequence similarity 135 member B	51059
ENSG00000102890	-1.14	0.0462	ELMO3	engulfment and cell motility 3	79767
ENSG00000121351	-1.56	0.0463	IAPP	islet amyloid polypeptide	3375
ENSG00000259431	-0.686	0.0466	THTPA	thiamine triphosphatase	79178
ENSG00000100196	-0.662	0.047	KDELR3	KDEL endoplasmic reticulum protein retention receptor 3	11015
ENSG00000163220	-1.7	0.0474	S100A9	S100 calcium binding protein A9	6280
ENSG00000254690	-0.825	0.0474	GS1-393G12.12	#N/A	NA
ENSG00000142173	-0.812	0.0475	COL6A2	collagen type VI alpha 2	1292
ENSG00000116254	-0.698	0.0476	CHD5	chromodomain helicase DNA binding protein 5	26038
ENSG00000104888	-0.717	0.0478	SLC17A7	solute carrier family 17 member 7	57030
ENSG00000154162	-0.601	0.0478	CDH12	cadherin 12	1010
ENSG00000166682	-0.838	0.0479	TMPRSS5	transmembrane protease, serine 5	80975
ENSG00000125804	-0.987	0.048	FAM182A	family with sequence similarity 182 member A	284800
ENSG00000011422	-0.985	0.0482	PLAUR	plasminogen activator, urokinase receptor	5329
ENSG00000257499	-0.65	0.0484	RP11-571M6.8	#N/A	NA
ENSG00000201201	-0.725	0.0486	7SK	#N/A	NA
ENSG00000103253	-1.03	0.0488	HAGHL	hydroxyacylglutathione hydrolase-like	84264
ENSG00000106333	-0.711	0.0489	PCOLCE	procollagen C-endopeptidase enhancer	5118
ENSG00000135409	-1.02	0.0489	AMHR2	anti-Mullerian hormone receptor type 2	269
ENSG00000178896	-0.613	0.0489	EXOSC4	exosome component 4	54512
ENSG00000203995	-0.984	0.049	ZYG11A	zyg-11 family member A, cell cycle regulator	440590
ENSG00000141738	-0.919	0.0493	GRB7	growth factor receptor bound protein 7	2886
ENSG00000105737	-0.616	0.0495	GRIK5	glutamate ionotropic receptor kainate type subunit 5	2901
ENSG00000181409	-0.651	0.0499	AATK	apoptosis-associated tyrosine kinase	9625
ENSG00000096433	-0.911	0.0499	ITPR3	inositol 1,4,5-trisphosphate receptor type 3	3710
ENSG00000100311	-0.969	0.0499	PDGFB	platelet derived growth factor subunit B	5155
ENSG00000201643	-0.983	0.0499	SNORA14A	small nucleolar RNA, H/ACA box 14A	677801
ENSG00000163874	-0.981	0.05	ZC3H12A	zinc finger CCCH-type containing 12A	80149
