# Supplementary material for: Decreased GLUT2 and glucose uptake contribute to insulin secretion defects in MODY3/HNF1A hiPSC-derived mutant β cells
Source: Nat Commun. 2021 May 25;12:3133. doi: 10.1038/s41467-021-22843-4 (PMC8149827; doi:10.1038/s41467-021-22843-4)
Supplement: Supplementary file 7 — Supplementary Data 2 [file 41467_2021_22843_MOESM7_ESM.xlsx]

## Sheet: Table S2 H126D Upregulated Gene
Genes	logFC	PValue	Symbol	Description	EntrzeID
ENSG00000226752	1.89	1.51e-19	RP11-27I1.2	#N/A	NA
ENSG00000256377	7.26	1.57e-16	RP11-1060J15.4	#N/A	NA
ENSG00000265185	2.8	1.04e-10	SNORD3B-1	small nucleolar RNA, C/D box 3B-1	26851
ENSG00000115828	5.14	1.19e-08	QPCT	glutaminyl-peptide cyclotransferase	25797
ENSG00000162374	2.83	4.3e-08	ELAVL4	ELAV like neuron-specific RNA binding protein 4	1996
ENSG00000145335	1.17	4.57e-08	SNCA	synuclein alpha	6622
ENSG00000136160	1.16	4.71e-08	EDNRB	endothelin receptor type B	1910
ENSG00000011295	0.778	8.33e-08	TTC19	tetratricopeptide repeat domain 19	54902
ENSG00000117114	0.592	1.51e-07	LPHN2	#N/A	NA
ENSG00000132141	1.19	2.46e-07	CCT6B	chaperonin containing TCP1 subunit 6B	10693
ENSG00000227121	3.9	3.6e-07	RP11-319F12.2	#N/A	NA
ENSG00000167553	1.16	5.95e-07	TUBA1C	tubulin alpha 1c	84790
ENSG00000086548	4.3	7.4e-07	CEACAM6	carcinoembryonic antigen related cell adhesion molecule 6	4680
ENSG00000166435	1.31	1.18e-06	XRRA1	X-ray radiation resistance associated 1	143570
ENSG00000163536	1.17	1.24e-06	SERPINI1	serpin family I member 1	5274
ENSG00000196653	3.44	1.83e-06	ZNF502	zinc finger protein 502	91392
ENSG00000140450	0.61	2.43e-06	ARRDC4	arrestin domain containing 4	91947
ENSG00000183793	2.34	3.96e-06	PKD1P1	polycystin 1, transient receptor potential channel interacting pseudogene 1	339044
ENSG00000143437	0.604	4.23e-06	ARNT	aryl hydrocarbon receptor nuclear translocator	405
ENSG00000058668	0.728	4.34e-06	ATP2B4	ATPase plasma membrane Ca2+ transporting 4	493
ENSG00000183775	0.742	4.71e-06	KCTD16	potassium channel tetramerization domain containing 16	57528
ENSG00000095261	0.771	4.94e-06	PSMD5	proteasome 26S subunit, non-ATPase 5	5711
ENSG00000182255	2.81	5.78e-06	KCNA4	potassium voltage-gated channel subfamily A member 4	3739
ENSG00000136237	0.813	6.58e-06	RAPGEF5	Rap guanine nucleotide exchange factor 5	9771
ENSG00000116667	0.975	8.27e-06	C1orf21	chromosome 1 open reading frame 21	81563
ENSG00000182534	0.663	9.38e-06	MXRA7	matrix remodeling associated 7	439921
ENSG00000156253	2.48	9.86e-06	RWDD2B	RWD domain containing 2B	10069
ENSG00000154529	0.952	9.93e-06	CNTNAP3B	contactin associated protein-like 3B	728577
ENSG00000175868	1.99	9.94e-06	CALCB	calcitonin related polypeptide beta	797
ENSG00000182919	0.594	1.02e-05	C11orf54	chromosome 11 open reading frame 54	28970
ENSG00000138670	0.914	1.25e-05	RASGEF1B	RasGEF domain family member 1B	153020
ENSG00000145730	0.704	1.4e-05	PAM	peptidylglycine alpha-amidating monooxygenase	5066
ENSG00000122591	0.597	1.46e-05	FAM126A	family with sequence similarity 126 member A	84668
ENSG00000148848	1.7	1.47e-05	ADAM12	ADAM metallopeptidase domain 12	8038
ENSG00000046889	0.848	1.48e-05	PREX2	phosphatidylinositol-3,4,5-trisphosphate dependent Rac exchange factor 2	80243
ENSG00000073969	0.603	1.61e-05	NSF	N-ethylmaleimide sensitive factor	4905
ENSG00000232104	1.4	1.95e-05	RP11-509J21.1	#N/A	NA
ENSG00000106772	1.1	1.99e-05	PRUNE2	prune homolog 2	158471
ENSG00000145476	1.09	2.35e-05	CYP4V2	cytochrome P450 family 4 subfamily V member 2	285440
ENSG00000132938	0.77	2.49e-05	MTUS2	microtubule associated tumor suppressor candidate 2	23281
ENSG00000104490	1	2.58e-05	NCALD	neurocalcin delta	83988
ENSG00000248265	1.42	2.99e-05	RP11-834C11.3	#N/A	NA
ENSG00000204604	0.798	3.06e-05	ZNF468	zinc finger protein 468	90333
ENSG00000171132	0.757	3.34e-05	PRKCE	protein kinase C epsilon	5581
ENSG00000170017	0.696	3.46e-05	ALCAM	activated leukocyte cell adhesion molecule	214
ENSG00000171714	0.871	3.78e-05	ANO5	anoctamin 5	203859
ENSG00000197816	1.48	3.89e-05	C9orf174	#N/A	NA
ENSG00000227354	0.98	4.08e-05	RBM26-AS1	RBM26 antisense RNA 1	100505538
ENSG00000184486	1.53	4.52e-05	POU3F2	POU class 3 homeobox 2	5454
ENSG00000105388	4.49	4.56e-05	CEACAM5	carcinoembryonic antigen related cell adhesion molecule 5	1048
ENSG00000177707	0.834	4.64e-05	PVRL3	#N/A	NA
ENSG00000162623	0.81	4.79e-05	TYW3	tRNA-yW synthesizing protein 3 homolog	127253
ENSG00000106341	1.57	5.14e-05	PPP1R17	protein phosphatase 1 regulatory subunit 17	10842
ENSG00000005810	0.631	5.19e-05	MYCBP2	MYC binding protein 2, E3 ubiquitin protein ligase	23077
ENSG00000088970	0.994	5.51e-05	PLK1S1	#N/A	NA
ENSG00000114423	0.731	6.16e-05	CBLB	Cbl proto-oncogene B	868
ENSG00000143995	0.598	6.21e-05	MEIS1	Meis homeobox 1	4211
ENSG00000198729	1.38	6.6e-05	PPP1R14C	protein phosphatase 1 regulatory inhibitor subunit 14C	81706
ENSG00000175874	1.23	6.86e-05	CREG2	cellular repressor of E1A stimulated genes 2	200407
ENSG00000172062	0.882	6.89e-05	SMN1	survival of motor neuron 1, telomeric	6606
ENSG00000256073	2.38	6.99e-05	C21orf119	#N/A	NA
ENSG00000153363	0.86	7.3e-05	LINC00467	long intergenic non-protein coding RNA 467	84791
ENSG00000016082	1.17	7.33e-05	ISL1	ISL LIM homeobox 1	3670
ENSG00000109472	0.634	7.94e-05	CPE	carboxypeptidase E	1363
ENSG00000143498	0.666	8.37e-05	TAF1A	TATA-box binding protein associated factor, RNA polymerase I subunit A	9015
ENSG00000185532	1.19	8.83e-05	PRKG1	protein kinase, cGMP-dependent, type I	5592
ENSG00000250366	0.995	8.83e-05	LINC00617	#N/A	NA
ENSG00000162636	0.849	9.34e-05	FAM102B	family with sequence similarity 102 member B	284611
ENSG00000146530	1.69	9.35e-05	VWDE	von Willebrand factor D and EGF domains	221806
ENSG00000232855	1.81	9.85e-05	AF131217.1	#N/A	NA
ENSG00000104722	0.864	0.000104	NEFM	neurofilament, medium polypeptide	4741
ENSG00000238261	6.49	0.000108	BX004987.5	#N/A	NA
ENSG00000145248	0.986	0.00012	SLC10A4	solute carrier family 10 member 4	201780
ENSG00000178852	0.97	0.000141	EFCAB13	EF-hand calcium binding domain 13	124989
ENSG00000000971	1.77	0.000153	CFH	complement factor H	3075
ENSG00000021826	0.869	0.000154	CPS1	carbamoyl-phosphate synthase 1	1373
ENSG00000262202	1.5	0.000163	RP11-160E2.6	#N/A	NA
ENSG00000164929	0.843	0.000175	BAALC	brain and acute leukemia, cytoplasmic	79870
ENSG00000163297	0.832	0.000187	ANTXR2	anthrax toxin receptor 2	118429
ENSG00000073910	0.594	0.000197	FRY	FRY microtubule binding protein	10129
ENSG00000255794	0.858	0.0002	RMST	rhabdomyosarcoma 2 associated transcript (non-protein coding)	196475
ENSG00000075673	3.13	0.000224	ATP12A	ATPase H+/K+ transporting non-gastric alpha2 subunit	479
ENSG00000182836	0.713	0.000227	PLCXD3	phosphatidylinositol specific phospholipase C X domain containing 3	345557
ENSG00000120688	0.659	0.000227	WBP4	WW domain binding protein 4	11193
ENSG00000198838	0.765	0.000242	RYR3	ryanodine receptor 3	6263
ENSG00000183439	5.25	0.000243	TRIM61	tripartite motif containing 61	391712
ENSG00000178538	1.04	0.000244	CA8	carbonic anhydrase 8	767
ENSG00000145362	0.95	0.000246	ANK2	ankyrin 2, neuronal	287
ENSG00000215022	1.75	0.000255	RP1-257A7.4	#N/A	NA
ENSG00000124406	0.726	0.000305	ATP8A1	ATPase phospholipid transporting 8A1	10396
ENSG00000234978	5.83	0.000312	RP11-423O2.5	#N/A	NA
ENSG00000185829	0.776	0.000312	ARL17A	ADP ribosylation factor like GTPase 17A	51326
ENSG00000186094	1.96	0.000312	AGBL4	ATP/GTP binding protein-like 4	84871
ENSG00000005020	0.822	0.000323	SKAP2	src kinase associated phosphoprotein 2	8935
ENSG00000232274	5.77	0.000323	BX571672.2	#N/A	NA
ENSG00000141338	1.92	0.000326	ABCA8	ATP binding cassette subfamily A member 8	10351
ENSG00000104093	0.593	0.000329	DMXL2	Dmx like 2	23312
ENSG00000232063	1.39	0.000331	RP11-307E17.8	#N/A	NA
ENSG00000235609	0.74	0.000349	AF127936.7	#N/A	NA
ENSG00000146477	2.18	0.000349	SLC22A3	solute carrier family 22 member 3	6581
ENSG00000125629	0.667	0.000351	INSIG2	insulin induced gene 2	51141
ENSG00000249258	2.74	0.000369	RP11-468H14.2	#N/A	NA
ENSG00000145979	0.597	0.00037	TBC1D7	TBC1 domain family member 7	51256
ENSG00000228696	0.929	0.000394	ARL17B	ADP ribosylation factor like GTPase 17B	100506084
ENSG00000143110	2.28	0.000416	C1orf162	chromosome 1 open reading frame 162	128346
ENSG00000204967	1.12	0.000417	PCDHA4	protocadherin alpha 4	56144
ENSG00000082397	0.613	0.000419	EPB41L3	erythrocyte membrane protein band 4.1 like 3	23136
ENSG00000204516	1.61	0.000441	MICB	MHC class I polypeptide-related sequence B	4277
ENSG00000224897	1.01	0.00045	RP11-3B12.1	#N/A	NA
ENSG00000229644	1.49	0.00047	NAMPTL	#N/A	NA
ENSG00000173517	0.694	0.000478	PEAK1	pseudopodium enriched atypical kinase 1	79834
ENSG00000259610	2.74	0.00051	RP11-499F3.1	#N/A	NA
ENSG00000144891	1.71	0.000518	AGTR1	angiotensin II receptor type 1	185
ENSG00000164756	2.06	0.000544	SLC30A8	solute carrier family 30 member 8	169026
ENSG00000122497	0.958	0.00055	NBPF14	neuroblastoma breakpoint family member 14	25832
ENSG00000092607	1.07	0.000558	TBX15	T-box 15	6913
ENSG00000221866	0.648	0.000573	PLXNA4	plexin A4	91584
ENSG00000152192	0.661	0.000574	POU4F1	POU class 4 homeobox 1	5457
ENSG00000122477	1.32	0.000582	LRRC39	leucine rich repeat containing 39	127495
ENSG00000224914	0.678	0.000623	RP11-322M19.2	#N/A	NA
ENSG00000119698	0.743	0.000655	PPP4R4	protein phosphatase 4, regulatory subunit 4	57718
ENSG00000198756	0.943	0.000655	GLT25D2	#N/A	NA
ENSG00000180616	0.914	0.000665	SSTR2	somatostatin receptor 2	6752
ENSG00000095637	0.636	0.000665	SORBS1	sorbin and SH3 domain containing 1	10580
ENSG00000254615	0.985	0.000671	RP11-395G23.3	#N/A	NA
ENSG00000149548	0.728	0.000701	CCDC15	coiled-coil domain containing 15	80071
ENSG00000224043	0.851	0.000701	AC016725.4	#N/A	NA
ENSG00000149972	1.21	0.000729	CNTN5	contactin 5	53942
ENSG00000162852	0.631	0.000734	CNST	consortin, connexin sorting protein	163882
ENSG00000167720	0.618	0.000782	SRR	serine racemase	63826
ENSG00000267575	1.52	0.00079	CTC-459F4.3	#N/A	NA
ENSG00000225278	5.5	0.000794	BX571672.5	#N/A	NA
ENSG00000187094	2.25	0.00081	CCK	cholecystokinin	885
ENSG00000039560	0.87	0.000858	RAI14	retinoic acid induced 14	26064
ENSG00000132825	0.78	0.000862	PPP1R3D	protein phosphatase 1 regulatory subunit 3D	5509
ENSG00000203832	0.771	0.00087	NBPF20	neuroblastoma breakpoint family member 20	100288142
ENSG00000143344	0.594	0.000879	RGL1	ral guanine nucleotide dissociation stimulator like 1	23179
ENSG00000198626	1.22	0.000906	RYR2	ryanodine receptor 2	6262
ENSG00000150051	1.71	0.000907	MKX	mohawk homeobox	283078
ENSG00000122674	0.609	0.000932	CCZ1	CCZ1 homolog, vacuolar protein trafficking and biogenesis associated	51622
ENSG00000141449	1.33	0.000935	GREB1L	growth regulation by estrogen in breast cancer-like	80000
ENSG00000260822	0.85	0.000938	GS1-358P8.4	#N/A	NA
ENSG00000172159	1.12	0.000943	FRMD3	FERM domain containing 3	257019
ENSG00000145723	0.622	0.000945	GIN1	gypsy retrotransposon integrase 1	54826
ENSG00000235326	1.78	0.000953	RP11-509J21.3	#N/A	NA
ENSG00000078699	0.612	0.00103	CBFA2T2	CBFA2/RUNX1 translocation partner 2	9139
ENSG00000180855	0.591	0.00105	ZNF443	zinc finger protein 443	10224
ENSG00000198865	2.56	0.00108	CCDC152	coiled-coil domain containing 152	100129792
ENSG00000157653	1.19	0.00109	C9orf43	chromosome 9 open reading frame 43	257169
ENSG00000174944	3.18	0.00109	P2RY14	purinergic receptor P2Y14	9934
ENSG00000182985	0.65	0.00109	CADM1	cell adhesion molecule 1	23705
ENSG00000259692	2.22	0.0011	RP11-499F3.2	#N/A	NA
ENSG00000080709	0.778	0.00118	KCNN2	potassium calcium-activated channel subfamily N member 2	3781
ENSG00000053524	0.821	0.00118	MCF2L2	MCF.2 cell line derived transforming sequence-like 2	23101
ENSG00000144339	0.856	0.0012	TMEFF2	transmembrane protein with EGF like and two follistatin like domains 2	23671
ENSG00000185650	0.785	0.00126	ZFP36L1	ZFP36 ring finger protein-like 1	677
ENSG00000260000	0.829	0.00126	RP3-467N11.1	#N/A	NA
ENSG00000196436	1.31	0.00129	NPIPL2	#N/A	NA
ENSG00000152784	1.42	0.0013	PRDM8	PR domain 8	56978
ENSG00000171502	1.1	0.00134	COL24A1	collagen type XXIV alpha 1	255631
ENSG00000214216	2.68	0.00135	IQCJ	IQ motif containing J	654502
ENSG00000111981	0.791	0.00143	ULBP1	UL16 binding protein 1	80329
ENSG00000112246	2.11	0.00146	SIM1	single-minded family bHLH transcription factor 1	6492
ENSG00000138821	0.753	0.00147	SLC39A8	solute carrier family 39 member 8	64116
ENSG00000133687	0.663	0.0015	TMTC1	transmembrane and tetratricopeptide repeat containing 1	83857
ENSG00000106733	0.789	0.00159	NMRK1	nicotinamide riboside kinase 1	54981
ENSG00000128573	1.02	0.00161	FOXP2	forkhead box P2	93986
ENSG00000156920	3.4	0.00165	GPR112	#N/A	NA
ENSG00000162946	1.03	0.00167	DISC1	disrupted in schizophrenia 1	27185
ENSG00000125046	2.48	0.00171	SSUH2	ssu-2 homolog (C. elegans)	51066
ENSG00000129521	0.728	0.00174	EGLN3	egl-9 family hypoxia inducible factor 3	112399
ENSG00000204802	1.22	0.00177	RP11-111F5.4	#N/A	NA
ENSG00000229941	1.96	0.00182	AC012499.1	#N/A	NA
ENSG00000154330	1.21	0.00183	PGM5	phosphoglucomutase 5	5239
ENSG00000154040	0.786	0.00185	CABYR	calcium binding tyrosine phosphorylation regulated	26256
ENSG00000034533	0.722	0.00207	ASTE1	asteroid homolog 1 (Drosophila)	28990
ENSG00000183831	1.52	0.00207	ANKRD45	ankyrin repeat domain 45	339416
ENSG00000182957	0.616	0.00213	SPATA13	spermatogenesis associated 13	221178
ENSG00000167383	6.69	0.00216	ZNF229	zinc finger protein 229	7772
ENSG00000250305	1.04	0.00219	KIAA1456	KIAA1456	NA
ENSG00000248874	6.66	0.00219	C5orf17	chromosome 5 open reading frame 17	439936
ENSG00000215218	0.671	0.00232	UBE2QL1	ubiquitin conjugating enzyme E2 Q family like 1	134111
ENSG00000134817	2.38	0.00235	APLNR	apelin receptor	187
ENSG00000116678	0.746	0.0024	LEPR	leptin receptor	3953
ENSG00000054803	4.04	0.00246	CBLN4	cerebellin 4 precursor	140689
ENSG00000169684	1.01	0.00249	CHRNA5	cholinergic receptor nicotinic alpha 5 subunit	1138
ENSG00000204947	0.641	0.00249	ZNF425	zinc finger protein 425	155054
ENSG00000145569	0.782	0.0025	FAM105A	family with sequence similarity 105 member A	NA
ENSG00000101417	1.39	0.00253	PXMP4	peroxisomal membrane protein 4	11264
ENSG00000140527	1.27	0.00254	WDR93	WD repeat domain 93	56964
ENSG00000090376	1.37	0.00256	IRAK3	interleukin 1 receptor associated kinase 3	11213
ENSG00000138641	0.634	0.00259	HERC3	HECT and RLD domain containing E3 ubiquitin protein ligase 3	8916
ENSG00000144857	1.07	0.00263	BOC	BOC cell adhesion associated, oncogene regulated	91653
ENSG00000168297	0.606	0.00264	PXK	PX domain containing serine/threonine kinase like	54899
ENSG00000237359	1.08	0.00265	RP11-509J21.2	#N/A	NA
ENSG00000169427	2.23	0.00271	KCNK9	potassium two pore domain channel subfamily K member 9	51305
ENSG00000141433	0.825	0.00271	ADCYAP1	adenylate cyclase activating polypeptide 1	116
ENSG00000074803	1.93	0.00276	SLC12A1	solute carrier family 12 member 1	6557
ENSG00000164330	0.634	0.00277	EBF1	early B-cell factor 1	1879
ENSG00000146021	0.618	0.00291	KLHL3	kelch like family member 3	26249
ENSG00000100987	3.88	0.00296	VSX1	visual system homeobox 1	30813
ENSG00000230498	1.16	0.0031	RP4-706A16.2	#N/A	NA
ENSG00000091664	0.769	0.0031	SLC17A6	solute carrier family 17 member 6	57084
ENSG00000232637	1	0.00315	NBPF12	neuroblastoma breakpoint family member 12	149013
ENSG00000241472	0.623	0.0032	RP11-204J18.3	#N/A	NA
ENSG00000185044	4.32	0.00323	BX004987.4	#N/A	NA
ENSG00000231459	1.37	0.00324	LINC00032	long intergenic non-protein coding RNA 32	158035
ENSG00000233429	0.631	0.00342	HOTAIRM1	HOXA transcript antisense RNA, myeloid-specific 1	100506311
ENSG00000181804	1.36	0.00349	SLC9A9	solute carrier family 9 member A9	285195
ENSG00000126778	1.67	0.00349	SIX1	SIX homeobox 1	6495
ENSG00000177738	1.28	0.00354	CTD-2201E18.3	#N/A	NA
ENSG00000105991	0.834	0.00362	HOXA1	homeobox A1	3198
ENSG00000203867	1.71	0.00378	RBM20	RNA binding motif protein 20	282996
ENSG00000181656	2.22	0.0038	GPR88	G protein-coupled receptor 88	54112
ENSG00000198001	0.657	0.00385	IRAK4	interleukin 1 receptor associated kinase 4	51135
ENSG00000070601	2.16	0.00388	FRMPD1	FERM and PDZ domain containing 1	22844
ENSG00000151655	1.04	0.00388	ITIH2	inter-alpha-trypsin inhibitor heavy chain 2	3698
ENSG00000214078	0.613	0.00396	CPNE1	copine 1	8904
ENSG00000188641	0.626	0.00397	DPYD	dihydropyrimidine dehydrogenase	1806
ENSG00000138131	2.72	0.00399	LOXL4	lysyl oxidase like 4	84171
ENSG00000230461	1.02	0.00401	PROX1-AS1	PROX1 antisense RNA 1	100505832
ENSG00000213963	0.857	0.00404	AC074286.1	#N/A	NA
ENSG00000214357	0.844	0.00406	NEURL1B	neuralized E3 ubiquitin protein ligase 1B	54492
ENSG00000205791	1.15	0.0041	LOH12CR2	loss of heterozygosity, 12, chromosomal region 2 (non-protein coding)	503693
ENSG00000153093	2.14	0.00411	ACOXL	acyl-CoA oxidase-like	55289
ENSG00000157005	0.765	0.00414	SST	somatostatin	6750
ENSG00000143603	0.592	0.00416	KCNN3	potassium calcium-activated channel subfamily N member 3	3782
ENSG00000255084	6.42	0.0042	RP11-843A23.1	#N/A	NA
ENSG00000166426	1.18	0.00434	CRABP1	cellular retinoic acid binding protein 1	1381
ENSG00000158023	0.785	0.00434	WDR66	WD repeat domain 66	144406
ENSG00000168917	0.703	0.00443	SLC35G2	solute carrier family 35 member G2	80723
ENSG00000148655	1.44	0.00443	C10orf11	chromosome 10 open reading frame 11	NA
ENSG00000118292	0.916	0.00454	C1orf54	chromosome 1 open reading frame 54	79630
ENSG00000111252	0.666	0.00465	SH2B3	SH2B adaptor protein 3	10019
ENSG00000166923	1.54	0.0048	GREM1	gremlin 1, DAN family BMP antagonist	26585
ENSG00000205663	3.54	0.00486	RP11-706O15.5	#N/A	NA
ENSG00000165061	0.77	0.00488	ZMAT4	zinc finger matrin-type 4	79698
ENSG00000122877	1.29	0.00499	EGR2	early growth response 2	1959
ENSG00000214562	0.84	0.005	FAM22D	#N/A	NA
ENSG00000233932	1.16	0.00501	CTXN2	cortexin 2	399697
ENSG00000260132	1.87	0.00507	LA16c-312E8.2	#N/A	NA
ENSG00000125430	0.774	0.00509	HS3ST3B1	heparan sulfate-glucosamine 3-sulfotransferase 3B1	9953
ENSG00000155858	0.592	0.00536	LSM11	LSM11, U7 small nuclear RNA associated	134353
ENSG00000172005	2.08	0.0054	MAL	mal, T-cell differentiation protein	4118
ENSG00000245680	1.01	0.00548	ZNF585B	zinc finger protein 585B	92285
ENSG00000173404	0.705	0.00548	INSM1	INSM transcriptional repressor 1	3642
ENSG00000165633	1.12	0.00559	VSTM4	V-set and transmembrane domain containing 4	196740
ENSG00000121966	0.732	0.00561	CXCR4	C-X-C motif chemokine receptor 4	7852
ENSG00000184564	0.862	0.00566	SLITRK6	SLIT and NTRK like family member 6	84189
ENSG00000268568	1.13	0.00569	AC007228.9	#N/A	NA
ENSG00000197576	0.71	0.00577	HOXA4	homeobox A4	3201
ENSG00000227533	1.1	0.00584	SLC2A1-AS1	SLC2A1 antisense RNA 1	440584
ENSG00000141314	1.15	0.00587	RHBDL3	rhomboid like 3	162494
ENSG00000106565	1.26	0.00605	TMEM176B	transmembrane protein 176B	28959
ENSG00000230177	0.832	0.00613	RP5-1112D6.4	#N/A	NA
ENSG00000204969	4.2	0.00642	PCDHA2	protocadherin alpha 2	56146
ENSG00000261770	1.62	0.00655	CTC-459F4.1	#N/A	NA
ENSG00000263272	1.05	0.00666	CTC-524C5.2	#N/A	NA
ENSG00000123307	1.23	0.00672	NEUROD4	neuronal differentiation 4	58158
ENSG00000236914	1.69	0.00686	RP11-1008C21.2	#N/A	NA
ENSG00000144642	0.591	0.00689	RBMS3	RNA binding motif single stranded interacting protein 3	27303
ENSG00000184060	1.09	0.00698	ADAP2	ArfGAP with dual PH domains 2	55803
ENSG00000185518	0.865	0.00702	SV2B	synaptic vesicle glycoprotein 2B	9899
ENSG00000013297	0.597	0.00702	CLDN11	claudin 11	5010
ENSG00000233508	1.37	0.00703	RP1-269M15.3	#N/A	NA
ENSG00000197852	0.783	0.00724	FAM212B	family with sequence similarity 212 member B	NA
ENSG00000198580	0.99	0.0073	AC073343.1	#N/A	NA
ENSG00000204790	0.64	0.00734	CBWD6	COBW domain containing 6	644019
ENSG00000106013	2.26	0.00743	ANKRD7	ankyrin repeat domain 7	56311
ENSG00000259901	0.771	0.00743	RP5-991G20.4	#N/A	NA
ENSG00000183780	0.892	0.00761	SLC35F3	solute carrier family 35 member F3	148641
ENSG00000165985	0.7	0.00767	C1QL3	complement component 1, q subcomponent-like 3	389941
ENSG00000135905	1.28	0.00768	DOCK10	dedicator of cytokinesis 10	55619
ENSG00000227888	1.14	0.00774	FAM66A	family with sequence similarity 66 member A	100133172
ENSG00000166415	0.684	0.00785	WDR72	WD repeat domain 72	256764
ENSG00000147488	0.854	0.0079	ST18	ST18, C2H2C-type zinc finger	9705
ENSG00000113580	0.677	0.0079	NR3C1	nuclear receptor subfamily 3 group C member 1	2908
ENSG00000079931	0.943	0.00793	MOXD1	monooxygenase DBH like 1	26002
ENSG00000124780	2.06	0.00815	KCNK17	potassium two pore domain channel subfamily K member 17	89822
ENSG00000157856	0.829	0.00818	CCDC164	#N/A	NA
ENSG00000124785	0.633	0.00832	NRN1	neuritin 1	51299
ENSG00000253438	1.22	0.00835	PCAT1	prostate cancer associated transcript 1 (non-protein coding)	100750225
ENSG00000153930	1.28	0.00835	ANKFN1	ankyrin repeat and fibronectin type III domain containing 1	162282
ENSG00000162998	1.11	0.00839	FRZB	frizzled-related protein	2487
ENSG00000165084	0.739	0.00839	C8orf34	chromosome 8 open reading frame 34	116328
ENSG00000247516	4.62	0.00841	RP11-480D4.3	#N/A	NA
ENSG00000175497	0.663	0.00842	DPP10	dipeptidyl peptidase like 10	57628
ENSG00000008311	0.617	0.00844	AASS	aminoadipate-semialdehyde synthase	10157
ENSG00000140534	0.767	0.00848	TICRR	TOPBP1 interacting checkpoint and replication regulator	90381
ENSG00000225706	0.722	0.0086	RP11-75C9.1	#N/A	NA
ENSG00000265179	1.22	0.00863	RP11-672L10.2	#N/A	NA
ENSG00000133020	2.98	0.00883	MYH8	myosin, heavy chain 8, skeletal muscle, perinatal	4626
ENSG00000197275	0.591	0.00898	RAD54B	RAD54 homolog B (S. cerevisiae)	25788
ENSG00000105877	0.671	0.00916	DNAH11	dynein axonemal heavy chain 11	8701
ENSG00000068781	1.69	0.00935	STON1-GTF2A1L	STON1-GTF2A1L readthrough	286749
ENSG00000103449	1.18	0.00937	SALL1	spalt like transcription factor 1	6299
ENSG00000135842	0.823	0.00942	FAM129A	family with sequence similarity 129 member A	NA
ENSG00000165023	0.681	0.00946	DIRAS2	DIRAS family GTPase 2	54769
ENSG00000225113	1.27	0.00957	RP5-1160K1.3	#N/A	NA
ENSG00000249937	1.42	0.00968	RP11-454P21.1	#N/A	NA
ENSG00000267198	2.12	0.00975	RP11-798G7.6	#N/A	NA
ENSG00000267767	0.912	0.00988	CTC-523E23.4	#N/A	NA
ENSG00000138722	0.595	0.00997	MMRN1	multimerin 1	22915
ENSG00000179397	0.716	0.00999	C1orf101	chromosome 1 open reading frame 101	NA
ENSG00000111783	0.918	0.00999	RFX4	regulatory factor X4	5992
ENSG00000156486	0.978	0.0101	KCNS2	potassium voltage-gated channel modifier subfamily S member 2	3788
ENSG00000163331	2.04	0.0103	DAPL1	death associated protein like 1	92196
ENSG00000116183	1.03	0.0103	PAPPA2	pappalysin 2	60676
ENSG00000244405	0.931	0.0103	ETV5	ETS variant 5	2119
ENSG00000196967	1.12	0.0103	ZNF585A	zinc finger protein 585A	199704
ENSG00000232995	0.913	0.0104	RP11-267N12.3	#N/A	NA
ENSG00000144681	0.838	0.0105	STAC	SH3 and cysteine rich domain	6769
ENSG00000116106	0.689	0.0106	EPHA4	EPH receptor A4	2043
ENSG00000233280	0.645	0.0106	CRYBG3	crystallin beta-gamma domain containing 3	131544
ENSG00000236943	1.11	0.0108	RP11-640M9.1	#N/A	NA
ENSG00000119715	1.12	0.0108	ESRRB	estrogen related receptor beta	2103
ENSG00000171444	0.703	0.0109	MCC	mutated in colorectal cancers	4163
ENSG00000184588	0.67	0.0109	PDE4B	phosphodiesterase 4B	5142
ENSG00000165409	2.15	0.0111	TSHR	thyroid stimulating hormone receptor	7253
ENSG00000121769	1.05	0.0114	FABP3	fatty acid binding protein 3	2170
ENSG00000159556	1.89	0.0116	ISL2	ISL LIM homeobox 2	64843
ENSG00000183570	0.703	0.0118	PCBP3	poly(rC) binding protein 3	54039
ENSG00000196074	0.764	0.0119	SYCP2	synaptonemal complex protein 2	10388
ENSG00000080644	1.26	0.012	CHRNA3	cholinergic receptor nicotinic alpha 3 subunit	1136
ENSG00000188219	4.01	0.0125	POTEE	POTE ankyrin domain family member E	445582
ENSG00000178033	0.676	0.0127	FAM26E	family with sequence similarity 26 member E	NA
ENSG00000212719	0.763	0.0128	C17orf51	chromosome 17 open reading frame 51	NA
ENSG00000230453	1.13	0.0128	ANKRD18B	ankyrin repeat domain 18B	441459
ENSG00000080200	0.598	0.013	CRYBG3	crystallin beta-gamma domain containing 3	131544
ENSG00000020633	2.76	0.0131	RUNX3	runt related transcription factor 3	864
ENSG00000112769	0.732	0.0131	LAMA4	laminin subunit alpha 4	3910
ENSG00000259891	0.923	0.0133	CTA-204B4.2	#N/A	NA
ENSG00000254226	1.07	0.0135	CTB-12O2.1	#N/A	NA
ENSG00000166450	1.14	0.0138	PRTG	protogenin	283659
ENSG00000207175	1.41	0.0141	U1	#N/A	NA
ENSG00000154134	1	0.0143	ROBO3	roundabout guidance receptor 3	64221
ENSG00000170820	2.05	0.0144	FSHR	follicle stimulating hormone receptor	2492
ENSG00000235903	0.675	0.0144	CPB2-AS1	CPB2 antisense RNA 1	100509894
ENSG00000197410	0.629	0.0146	DCHS2	dachsous cadherin-related 2	54798
ENSG00000078579	1.83	0.0146	FGF20	fibroblast growth factor 20	26281
ENSG00000151838	1.04	0.0146	CCDC175	coiled-coil domain containing 175	729665
ENSG00000214575	1.07	0.015	CPEB1	cytoplasmic polyadenylation element binding protein 1	64506
ENSG00000184144	0.788	0.0152	CNTN2	contactin 2	6900
ENSG00000120322	1.09	0.0154	PCDHB8	protocadherin beta 8	56128
ENSG00000229692	0.885	0.0156	SOS1-IT1	SOS1 intronic transcript 1	100505911
ENSG00000198168	0.652	0.0158	SVIP	small VCP/p97-interacting protein	258010
ENSG00000198400	2.14	0.0159	NTRK1	neurotrophic receptor tyrosine kinase 1	4914
ENSG00000157890	0.969	0.0163	MEGF11	multiple EGF like domains 11	84465
ENSG00000153283	1.56	0.0165	CD96	CD96 molecule	10225
ENSG00000261051	1.27	0.0166	RP11-274H2.5	#N/A	NA
ENSG00000136842	1.37	0.0167	TMOD1	tropomodulin 1	7111
ENSG00000132561	0.746	0.0169	MATN2	matrilin 2	4147
ENSG00000265817	0.859	0.017	FSBP	fibrinogen silencer binding protein	100861412
ENSG00000188869	3.2	0.017	TMC3	transmembrane channel like 3	342125
ENSG00000159216	1.12	0.0171	RUNX1	runt related transcription factor 1	861
ENSG00000108370	0.718	0.0172	RGS9	regulator of G-protein signaling 9	8787
ENSG00000170542	0.602	0.0173	SERPINB9	serpin family B member 9	5272
ENSG00000212916	0.964	0.0176	KIAA1383	#N/A	NA
ENSG00000175697	0.891	0.018	GPR156	G protein-coupled receptor 156	165829
ENSG00000139354	0.663	0.018	GAS2L3	growth arrest specific 2 like 3	283431
ENSG00000259663	0.948	0.0181	CTD-2314G24.2	#N/A	NA
ENSG00000170469	0.82	0.0181	SPATA24	spermatogenesis associated 24	202051
ENSG00000110680	2.05	0.0186	CALCA	calcitonin related polypeptide alpha	796
ENSG00000106686	0.711	0.0188	SPATA6L	spermatogenesis associated 6 like	55064
ENSG00000185272	0.698	0.0188	RBM11	RNA binding motif protein 11	54033
ENSG00000229043	0.634	0.0189	AC091729.9	#N/A	NA
ENSG00000115665	1.47	0.0189	SLC5A7	solute carrier family 5 member 7	60482
ENSG00000253726	1.25	0.0191	RP11-313C15.1	#N/A	NA
ENSG00000254473	0.878	0.0193	RP11-522I20.3	#N/A	NA
ENSG00000134954	0.988	0.0193	ETS1	ETS proto-oncogene 1, transcription factor	2113
ENSG00000056291	1.55	0.0196	NPFFR2	neuropeptide FF receptor 2	10886
ENSG00000184304	0.721	0.0196	PRKD1	protein kinase D1	5587
ENSG00000154263	0.679	0.0196	ABCA10	ATP binding cassette subfamily A member 10	10349
ENSG00000182253	0.597	0.0199	SYNM	synemin	23336
ENSG00000125246	0.622	0.0203	CLYBL	citrate lyase beta like	171425
ENSG00000146285	1.23	0.0203	SCML4	sex comb on midleg-like 4 (Drosophila)	256380
ENSG00000259445	1.07	0.0204	RP11-276M12.1	#N/A	NA
ENSG00000169085	1.68	0.0205	C8orf46	chromosome 8 open reading frame 46	NA
ENSG00000117971	1.23	0.0208	CHRNB4	cholinergic receptor nicotinic beta 4 subunit	1143
ENSG00000162711	1.67	0.0211	NLRP3	NLR family pyrin domain containing 3	114548
ENSG00000204961	0.759	0.0212	PCDHA9	protocadherin alpha 9	9752
ENSG00000170703	0.996	0.022	TTLL6	tubulin tyrosine ligase like 6	284076
ENSG00000115386	4.24	0.0221	REG1A	regenerating family member 1 alpha	5967
ENSG00000041515	0.627	0.0224	MYO16	myosin XVI	23026
ENSG00000224189	0.854	0.0226	HOXD-AS1	#N/A	NA
ENSG00000184979	1.08	0.0226	USP18	ubiquitin specific peptidase 18	11274
ENSG00000002933	0.978	0.0227	TMEM176A	transmembrane protein 176A	55365
ENSG00000228065	0.744	0.0228	RP11-222A11.1	#N/A	NA
ENSG00000184185	1.49	0.0231	KCNJ12	potassium voltage-gated channel subfamily J member 12	3768
ENSG00000241956	0.659	0.0231	CTC-340A15.2	#N/A	NA
ENSG00000248905	0.698	0.0232	FMN1	formin 1	342184
ENSG00000137869	2.27	0.0236	CYP19A1	cytochrome P450 family 19 subfamily A member 1	1588
ENSG00000186088	0.755	0.0238	PION	#N/A	NA
ENSG00000150076	0.757	0.0239	C10orf68	#N/A	NA
ENSG00000262194	0.913	0.0239	CTD-3195I5.5	#N/A	NA
ENSG00000159399	0.662	0.0239	HK2	hexokinase 2	3099
ENSG00000136732	1.02	0.0242	GYPC	glycophorin C (Gerbich blood group)	2995
ENSG00000146678	2.39	0.0243	IGFBP1	insulin like growth factor binding protein 1	3484
ENSG00000230798	1.53	0.0243	RP4-792G4.2	#N/A	NA
ENSG00000115112	1.31	0.0244	TFCP2L1	transcription factor CP2-like 1	29842
ENSG00000235381	0.588	0.0245	RP11-477D19.2	#N/A	NA
ENSG00000245904	1.03	0.0245	RP11-796E2.4	#N/A	NA
ENSG00000120049	1.13	0.0248	KCNIP2	potassium voltage-gated channel interacting protein 2	30819
ENSG00000113231	0.89	0.0248	PDE8B	phosphodiesterase 8B	8622
ENSG00000225127	2.67	0.025	LINC00237	long intergenic non-protein coding RNA 237	105372556
ENSG00000234899	1.01	0.0251	AC005152.2	#N/A	NA
ENSG00000165606	1.38	0.0252	DRGX	dorsal root ganglia homeobox	644168
ENSG00000146592	0.661	0.0252	CREB5	cAMP responsive element binding protein 5	9586
ENSG00000179406	0.819	0.0253	LINC00174	long intergenic non-protein coding RNA 174	285908
ENSG00000163395	1.66	0.0259	IGFN1	immunoglobulin-like and fibronectin type III domain containing 1	91156
ENSG00000066056	1.9	0.0259	TIE1	tyrosine kinase with immunoglobulin like and EGF like domains 1	7075
ENSG00000266709	0.714	0.0264	RP11-214O1.2	#N/A	NA
ENSG00000106031	2.29	0.0266	HOXA13	homeobox A13	3209
ENSG00000141052	1.42	0.0269	MYOCD	myocardin	93649
ENSG00000226383	0.655	0.027	AC093375.1	#N/A	NA
ENSG00000179869	0.658	0.0271	ABCA13	ATP binding cassette subfamily A member 13	154664
ENSG00000163630	0.879	0.0273	SYNPR	synaptoporin	132204
ENSG00000247081	0.77	0.0274	RP11-318M2.2	#N/A	NA
ENSG00000211829	0.938	0.0276	TRDC	T cell receptor delta constant	28526
ENSG00000201882	0.94	0.0279	snoU2-30	#N/A	NA
ENSG00000259946	0.847	0.0279	RP11-490G2.2	#N/A	NA
ENSG00000188613	0.61	0.028	NANOS1	nanos C2HC-type zinc finger 1	340719
ENSG00000231728	1.02	0.0281	LL0XNC01-116E7.2	#N/A	NA
ENSG00000204161	1.48	0.0282	C10orf128	chromosome 10 open reading frame 128	NA
ENSG00000112936	1.17	0.0287	C7	complement component 7	730
ENSG00000226819	0.895	0.0288	MEIS1-AS3	MEIS1 antisense RNA 3	730198
ENSG00000163629	0.611	0.0289	PTPN13	protein tyrosine phosphatase, non-receptor type 13	5783
ENSG00000215244	1.06	0.029	AL137145.1	#N/A	NA
ENSG00000201592	0.843	0.029	snoU2_19	#N/A	NA
ENSG00000245812	0.945	0.0291	RP11-175K6.1	#N/A	NA
ENSG00000143869	1.01	0.0293	GDF7	growth differentiation factor 7	151449
ENSG00000114251	0.946	0.0297	WNT5A	Wnt family member 5A	7474
ENSG00000168811	2	0.0298	IL12A	interleukin 12A	3592
ENSG00000188672	1.38	0.0301	RHCE	Rh blood group CcEe antigens	6006
ENSG00000261654	0.967	0.0303	RP11-96K19.4	#N/A	NA
ENSG00000091879	0.625	0.0304	ANGPT2	angiopoietin 2	285
ENSG00000108255	1.88	0.0304	CRYBA1	crystallin beta A1	1411
ENSG00000172179	2.48	0.0305	PRL	prolactin	5617
ENSG00000267034	0.818	0.0308	RP11-384O8.1	#N/A	NA
ENSG00000203872	0.696	0.0309	C6orf163	chromosome 6 open reading frame 163	206412
ENSG00000255433	1.29	0.031	AP000479.1	#N/A	NA
ENSG00000124126	0.764	0.0311	PREX1	phosphatidylinositol-3,4,5-trisphosphate dependent Rac exchange factor 1	57580
ENSG00000227733	1.41	0.0311	RP4-565E6.1	#N/A	NA
ENSG00000235257	0.813	0.0314	AC093415.2	#N/A	NA
ENSG00000207586	1.38	0.0315	MIR135A2	microRNA 135a-2	406926
ENSG00000197580	0.696	0.0316	BCO2	beta-carotene oxygenase 2	83875
ENSG00000106511	0.875	0.0318	MEOX2	mesenchyme homeobox 2	4223
ENSG00000145908	1.67	0.0324	ZNF300	zinc finger protein 300	91975
ENSG00000179965	0.852	0.0326	ZNF771	zinc finger protein 771	51333
ENSG00000158125	0.977	0.0327	XDH	xanthine dehydrogenase	7498
ENSG00000134996	0.661	0.0333	OSTF1	osteoclast stimulating factor 1	26578
ENSG00000226702	1.13	0.0334	AC011306.2	#N/A	NA
ENSG00000204706	0.873	0.0335	RP11-195E11.2	#N/A	NA
ENSG00000211452	1.07	0.0336	DIO1	deiodinase, iodothyronine type I	1733
ENSG00000138379	1.49	0.034	MSTN	myostatin	2660
ENSG00000104415	0.944	0.0341	WISP1	WNT1 inducible signaling pathway protein 1	NA
ENSG00000147459	0.859	0.0341	DOCK5	dedicator of cytokinesis 5	80005
ENSG00000228878	0.721	0.0342	AC007551.3	#N/A	NA
ENSG00000176907	0.95	0.0346	C8orf4	chromosome 8 open reading frame 4	NA
ENSG00000144847	1.14	0.0351	IGSF11	immunoglobulin superfamily member 11	152404
ENSG00000152954	0.87	0.0353	NRSN1	neurensin 1	140767
ENSG00000109991	0.701	0.0356	P2RX3	purinergic receptor P2X 3	5024
ENSG00000086619	0.843	0.0358	ERO1LB	#N/A	NA
ENSG00000231764	1.07	0.036	DLX6-AS1	DLX6 antisense RNA 1	285987
ENSG00000231721	0.864	0.0361	AC058791.2	#N/A	NA
ENSG00000250486	1.13	0.0365	FAM218A	family with sequence similarity 218 member A	152756
ENSG00000203685	1.13	0.0377	C1orf95	#N/A	NA
ENSG00000245750	1.09	0.0377	RP11-279F6.1	#N/A	NA
ENSG00000139352	0.73	0.0378	ASCL1	achaete-scute family bHLH transcription factor 1	429
ENSG00000002726	1.42	0.038	ABP1	#N/A	NA
ENSG00000197594	1	0.0381	ENPP1	ectonucleotide pyrophosphatase/phosphodiesterase 1	5167
ENSG00000100628	1.64	0.0384	ASB2	ankyrin repeat and SOCS box containing 2	51676
ENSG00000215417	0.639	0.0385	MIR17HG	miR-17-92a-1 cluster host gene	407975
ENSG00000107518	1.01	0.0389	ATRNL1	attractin like 1	26033
ENSG00000261645	1.16	0.039	DISC1FP1	DISC1 fusion partner 1 (non-protein coding)	101929222
ENSG00000240563	0.812	0.0391	L1TD1	LINE-1 type transposase domain containing 1	54596
ENSG00000153823	0.821	0.0391	PID1	phosphotyrosine interaction domain containing 1	55022
ENSG00000218823	1.13	0.0393	PAPOLB	poly(A) polymerase beta	56903
ENSG00000147596	1.89	0.0398	PRDM14	PR domain 14	63978
ENSG00000267127	1.11	0.0403	RP11-795F19.5	#N/A	NA
ENSG00000005102	1.22	0.0405	MEOX1	mesenchyme homeobox 1	4222
ENSG00000250588	1.24	0.0406	IQCJ-SCHIP1	IQCJ-SCHIP1 readthrough	100505385
ENSG00000223779	0.819	0.041	RP11-403I13.4	#N/A	NA
ENSG00000135373	1.07	0.041	EHF	ETS homologous factor	26298
ENSG00000145708	0.939	0.041	CRHBP	corticotropin releasing hormone binding protein	1393
ENSG00000261335	0.664	0.0412	RP11-318A15.2	#N/A	NA
ENSG00000152910	0.738	0.0412	CNTNAP4	contactin associated protein like 4	85445
ENSG00000204110	0.841	0.0415	RP1-153P14.8	#N/A	NA
ENSG00000257176	0.684	0.0416	RP11-996F15.2	#N/A	NA
ENSG00000132911	1.24	0.0418	NMUR2	neuromedin U receptor 2	56923
ENSG00000229956	0.985	0.0428	ZRANB2-AS2	ZRANB2 antisense RNA 2 (head to head)	100852410
ENSG00000151967	1.04	0.0432	SCHIP1	schwannomin interacting protein 1	29970
ENSG00000124721	1.07	0.0432	DNAH8	dynein axonemal heavy chain 8	1769
ENSG00000228203	0.637	0.0436	RNF144A-AS1	RNF144A antisense RNA 1	386597
ENSG00000120675	0.779	0.0439	DNAJC15	DnaJ heat shock protein family (Hsp40) member C15	29103
ENSG00000115263	2.15	0.0444	GCG	glucagon	2641
ENSG00000171517	1	0.0445	LPAR3	lysophosphatidic acid receptor 3	23566
ENSG00000197872	0.599	0.0451	FAM49A	family with sequence similarity 49 member A	81553
ENSG00000248174	1.58	0.0451	RP11-148L24.1	#N/A	NA
ENSG00000227285	0.668	0.0459	RP3-327A19.5	#N/A	NA
ENSG00000037965	1.25	0.0462	HOXC8	homeobox C8	3224
ENSG00000188107	0.778	0.0468	EYS	eyes shut homolog (Drosophila)	346007
ENSG00000259554	0.75	0.0476	RP11-408J6.1	#N/A	NA
ENSG00000187699	0.952	0.0479	C2orf88	chromosome 2 open reading frame 88	84281
ENSG00000227627	0.764	0.0482	RP1-101K10.6	#N/A	NA
ENSG00000257207	0.956	0.0483	LIMS1	LIM zinc finger domain containing 1	3987
ENSG00000267940	0.763	0.0486	RP11-290F24.6	#N/A	NA
ENSG00000198807	1.64	0.0486	PAX9	paired box 9	5083
ENSG00000146469	2.08	0.0487	VIP	vasoactive intestinal peptide	7432
ENSG00000133878	0.679	0.049	DUSP26	dual specificity phosphatase 26 (putative)	78986
ENSG00000235244	0.764	0.0495	RP11-761E20.1	#N/A	NA
ENSG00000235703	0.646	0.0497	RP13-507I23.1	#N/A	NA
