# Supplementary material for: Decreased GLUT2 and glucose uptake contribute to insulin secretion defects in MODY3/HNF1A hiPSC-derived mutant β cells
Source: Nat Commun. 2021 May 25;12:3133. doi: 10.1038/s41467-021-22843-4 (PMC8149827; doi:10.1038/s41467-021-22843-4)
Supplement: Supplementary file 8 — Supplementary Data 3 [file 41467_2021_22843_MOESM8_ESM.xlsx]

## Sheet: Table S3 Overlap Downregulated 
Ensembl	Symbol	Description	H126D_logFC	H126D PValue	T260M_logFC	T260M_PValue
ENSG00000004777	ARHGAP33	Rho GTPase activating protein 33	-1.07	0.000459	-1.5354	0.000124449
ENSG00000005206	SPPL2B	signal peptide peptidase like 2B	-0.643	0.0321	-2.47842	3.13e-15
ENSG00000005884	ITGA3	integrin subunit alpha 3	-0.753	0.00255	-1.17201	0.000347074
ENSG00000006025	OSBPL7	oxysterol binding protein like 7	-0.683	0.0292	-2.7822	1.01e-12
ENSG00000006282	SPATA20	spermatogenesis associated 20	-1.1	6.38e-05	-0.943671	0.00122641
ENSG00000006611	USH1C	USH1 protein network component harmonin	-1.93	6.29e-06	-4.6988	7.09e-23
ENSG00000007516	BAIAP3	BAI1 associated protein 3	-1.17	0.00135	-0.951681	0.000149427
ENSG00000007541	PIGQ	phosphatidylinositol glycan anchor biosynthesis class Q	-1.04	0.00162	-2.1433	5.66e-11
ENSG00000008323	PLEKHG6	pleckstrin homology and RhoGEF domain containing G6	-1.17	0.00167	-1.04173	0.000190817
ENSG00000008441	NFIX	nuclear factor I X	-1.33	0.0125	-1.10644	2.88e-05
ENSG00000008710	PKD1	polycystin 1, transient receptor potential channel interacting	-0.972	0.00167	-0.672185	0.000894867
ENSG00000011009	LYPLA2	lysophospholipase II	-0.872	0.000389	-1.35925	4.48e-06
ENSG00000013288	MAN2B2	mannosidase alpha class 2B member 2	-0.632	0.00678	-0.794581	0.000677298
ENSG00000013306	SLC25A39	solute carrier family 25 member 39	-0.708	0.0065	-1.06912	2.63e-08
ENSG00000014164	ZC3H3	zinc finger CCCH-type containing 3	-0.917	0.0242	-1.95129	3.75e-09
ENSG00000015520	NPC1L1	NPC1 like intracellular cholesterol transporter 1	-1.04	0.0172	-4.81941	4.01e-31
ENSG00000016391	CHDH	choline dehydrogenase	-0.872	0.0113	-0.898315	0.00606648
ENSG00000020129	NCDN	neurochondrin	-0.883	0.000499	-2.22554	2.48e-26
ENSG00000030582	GRN	granulin	-0.731	0.0275	-1.38335	8.79e-09
ENSG00000032444	PNPLA6	patatin like phospholipase domain containing 6	-0.851	0.0142	-2.61463	2.46e-21
ENSG00000039650	PNKP	polynucleotide kinase 3'-phosphatase	-0.738	0.0124	-1.34679	9.31e-05
ENSG00000041880	PARP3	poly(ADP-ribose) polymerase family member 3	-0.693	0.00325	-2.47684	7.21e-08
ENSG00000044090	CUL7	cullin 7	-0.77	0.000447	-1.67291	1.46e-09
ENSG00000049540	ELN	elastin	-1.8	2.07e-06	-2.46133	2.86e-09
ENSG00000050327	ARHGEF5	Rho guanine nucleotide exchange factor 5	-0.736	0.0349	-0.601418	0.0160595
ENSG00000050820	BCAR1	BCAR1, Cas family scaffolding protein	-0.842	0.00447	-1.12593	6.04e-05
ENSG00000054148	PHPT1	phosphohistidine phosphatase 1	-0.853	0.00336	-1.86503	1.32e-09
ENSG00000059915	PSD	pleckstrin and Sec7 domain containing	-0.899	0.00809	-1.50364	1.6e-08
ENSG00000063176	SPHK2	sphingosine kinase 2	-0.883	0.00487	-6.08627	1.25e-27
ENSG00000064687	ABCA7	ATP binding cassette subfamily A member 7	-0.823	0.0162	-0.80918	0.00223245
ENSG00000067182	TNFRSF1A	tumor necrosis factor receptor superfamily member 1A	-0.674	0.00564	-1.18321	6.28e-08
ENSG00000067836	ROGDI	rogdi homolog	-0.842	0.00343	-1.98576	1.29e-08
ENSG00000068120	COASY	Coenzyme A synthase	-0.61	0.0179	-1.2525	3.57e-08
ENSG00000069399	BCL3	B-cell CLL/lymphoma 3	-1.44	0.00449	-0.933045	0.00783832
ENSG00000070159	PTPN3	protein tyrosine phosphatase, non-receptor type 3	-0.844	0.0123	-0.755165	0.00112033
ENSG00000073350	LLGL2	LLGL2, scribble cell polarity complex component	-1.1	0.0399	-2.57643	1.81e-13
ENSG00000074071	MRPS34	mitochondrial ribosomal protein S34	-0.598	0.0192	-1.50232	1.29e-05
ENSG00000074317	SNCB	synuclein beta	-1.22	0.0399	-1.99321	9.31e-09
ENSG00000075043	KCNQ2	potassium voltage-gated channel subfamily Q member 2	-1.04	6.98e-05	-1.08691	8.43e-05
ENSG00000075651	PLD1	phospholipase D1	-1.39	6.34e-06	-1.4597	1.82e-06
ENSG00000076344	RGS11	regulator of G-protein signaling 11	-1.27	0.00163	-1.14393	1.28e-05
ENSG00000076351	SLC46A1	solute carrier family 46 member 1	-0.864	1.27e-06	-0.657939	0.0106552
ENSG00000076826	CAMSAP3	calmodulin regulated spectrin associated protein family member 3	-1.3	5.55e-07	-2.85756	7.79e-13
ENSG00000077080	ACTL6B	actin like 6B	-0.892	0.000182	-1.41113	2.75e-05
ENSG00000077454	LRCH4	leucine rich repeats and calponin homology domain containing 4	-0.679	0.0197	-1.14254	1.8e-05
ENSG00000078808	SDF4	stromal cell derived factor 4	-0.967	0.00044	-0.704004	0.0058268
ENSG00000079432	CIC	capicua transcriptional repressor	-0.879	0.00037	-0.723868	0.00068122
ENSG00000080031	PTPRH	protein tyrosine phosphatase, receptor type H	-0.869	0.000367	-1.60915	0.000114572
ENSG00000080166	DCT	dopachrome tautomerase	-1.64	8.35e-05	-1.94338	6.58e-06
ENSG00000080493	SLC4A4	solute carrier family 4 member 4	-0.89	0.000807	-2.66754	3.92e-05
ENSG00000089351	GRAMD1A	GRAM domain containing 1A	-0.588	0.0213	-3.26379	4.55e-27
ENSG00000090013	BLVRB	biliverdin reductase B	-0.682	0.0294	-0.701942	0.0151044
ENSG00000090339	ICAM1	intercellular adhesion molecule 1	-0.817	0.0238	-3.06339	4.7e-14
ENSG00000090674	MCOLN1	mucolipin 1	-0.854	0.00897	-3.05708	2.13e-17
ENSG00000090971	NAT14	N-acetyltransferase 14 (putative)	-0.763	0.00212	-2.58485	1.59e-13
ENSG00000091262	ABCC6	ATP binding cassette subfamily C member 6	-1.23	0.0199	-2.43168	1.33e-06
ENSG00000095906	NUBP2	nucleotide binding protein 2	-0.766	0.0295	-0.989811	0.0150534
ENSG00000096433	ITPR3	inositol 1,4,5-trisphosphate receptor type 3	-0.911	0.0499	-1.3993	3.1e-13
ENSG00000099899	TRMT2A	tRNA methyltransferase 2 homolog A	-0.661	0.0416	-0.846455	0.0140637
ENSG00000100075	SLC25A1	solute carrier family 25 member 1	-0.637	0.0183	-5.64576	4.12e-29
ENSG00000100196	KDELR3	KDEL endoplasmic reticulum protein retention receptor 3	-0.662	0.047	-0.844833	0.000461319
ENSG00000100241	SBF1	SET binding factor 1	-0.957	0.00202	-1.45775	1.56e-08
ENSG00000100359	SGSM3	small G protein signaling modulator 3	-0.68	0.00431	-0.917461	2.95e-05
ENSG00000100889	PCK2	phosphoenolpyruvate carboxykinase 2, mitochondrial	-0.784	0.0101	-1.75825	3.42e-07
ENSG00000101076	HNF4A	hepatocyte nuclear factor 4 alpha	-1.22	0.00753	-2.68157	1.41e-09
ENSG00000101199	ARFGAP1	ADP ribosylation factor GTPase activating protein 1	-0.647	0.0122	-1.15453	7.82e-06
ENSG00000101210	EEF1A2	eukaryotic translation elongation factor 1 alpha 2	-1.27	1.73e-05	-0.815209	0.000303164
ENSG00000101255	TRIB3	tribbles pseudokinase 3	-0.631	0.00865	-2.9692	3.43e-05
ENSG00000101439	CST3	cystatin C	-0.624	0.0201	-0.613941	0.00131727
ENSG00000101460	MAP1LC3A	microtubule associated protein 1 light chain 3 alpha	-1.04	0.00129	-1.2773	1.57e-06
ENSG00000102878	HSF4	heat shock transcription factor 4	-0.962	0.0203	-3.83892	8.95e-28
ENSG00000102977	ACD	adrenocortical dysplasia homolog	-0.91	0.00061	-1.46032	9.28e-05
ENSG00000102996	MMP15	matrix metallopeptidase 15	-0.988	0.000432	-1.91486	2.57e-06
ENSG00000103024	NME3	NME/NM23 nucleoside diphosphate kinase 3	-1.42	0.000464	-1.22713	3.99e-05
ENSG00000103126	AXIN1	axin 1	-0.616	0.00992	-1.43646	8.7e-05
ENSG00000103257	SLC7A5	solute carrier family 7 member 5	-0.874	0.00085	-1.11912	3.86e-06
ENSG00000104142	VPS18	VPS18, CORVET/HOPS core subunit	-0.649	0.00328	-1.2952	1.09e-07
ENSG00000104205	SGK3	serum/glucocorticoid regulated kinase family member 3	-0.974	0.00713	-1.5014	1.15e-11
ENSG00000104419	NDRG1	N-myc downstream regulated 1	-0.733	0.0124	-1.70716	7.21e-07
ENSG00000104805	NUCB1	nucleobindin 1	-0.858	0.000796	-0.990582	1.81e-05
ENSG00000104823	ECH1	enoyl-CoA hydratase 1, peroxisomal	-1.26	7.31e-07	-1.72775	7.69e-16
ENSG00000104969	SGTA	small glutamine rich tetratricopeptide repeat containing alpha	-0.78	0.000289	-0.603027	0.0184595
ENSG00000104973	MED25	mediator complex subunit 25	-0.831	0.000176	-1.68194	8.6e-08
ENSG00000105063	PPP6R1	protein phosphatase 6 regulatory subunit 1	-0.64	0.0271	-0.77056	0.000654012
ENSG00000105088	OLFM2	olfactomedin 2	-0.655	0.000627	-0.857389	0.000529233
ENSG00000105223	PLD3	phospholipase D family member 3	-0.709	0.00236	-1.45565	6.41e-12
ENSG00000105325	FZR1	fizzy/cell division cycle 20 related 1	-0.883	0.00211	-1.60976	9.5e-05
ENSG00000105401	CDC37	cell division cycle 37	-0.63	0.0016	-1.26584	2.09e-08
ENSG00000105402	NAPA	NSF attachment protein alpha	-0.597	0.000655	-0.622876	0.00194125
ENSG00000105409	ATP1A3	ATPase Na+/K+ transporting subunit alpha 3	-0.604	0.0108	-0.758297	0.0182829
ENSG00000105518	TMEM205	transmembrane protein 205	-0.84	0.000125	-0.678295	0.0154191
ENSG00000105613	MAST1	microtubule associated serine/threonine kinase 1	-0.631	0.018	-1.15242	6.06e-05
ENSG00000105619	TFPT	TCF3 (E2A) fusion partner (in childhood Leukemia)	-0.905	0.00885	-0.696969	0.0181419
ENSG00000105649	RAB3A	RAB3A, member RAS oncogene family	-0.703	0.00201	-1.72897	1.3e-08
ENSG00000105655	ISYNA1	inositol-3-phosphate synthase 1	-0.805	0.0198	-2.90352	1.2e-29
ENSG00000105696	TMEM59L	transmembrane protein 59 like	-0.59	0.032	-1.46263	8.53e-07
ENSG00000105726	ATP13A1	ATPase 13A1	-0.613	0.0147	-2.14058	1.21e-16
ENSG00000105732	ZNF574	zinc finger protein 574	-0.586	0.0278	-0.996006	0.000617788
ENSG00000105738	SIPA1L3	signal induced proliferation associated 1 like 3	-0.633	0.019	-1.7047	6.51e-15
ENSG00000106330	MOSPD3	motile sperm domain containing 3	-1.05	4.37e-05	-2.12729	2.2e-08
ENSG00000106397	PLOD3	procollagen-lysine,2-oxoglutarate 5-dioxygenase 3	-0.61	0.0338	-1.02951	0.000214527
ENSG00000106665	CLIP2	CAP-Gly domain containing linker protein 2	-0.969	4.37e-06	-2.1579	3.31e-08
ENSG00000107140	TESK1	testis-specific kinase 1	-0.707	0.00181	-1.49973	1.08e-11
ENSG00000107223	EDF1	endothelial differentiation related factor 1	-0.661	0.00973	-0.833899	0.000713241
ENSG00000107331	ABCA2	ATP binding cassette subfamily A member 2	-1.09	0.000373	-1.56118	7.26e-12
ENSG00000107338	SHB	SH2 domain containing adaptor protein B	-0.602	0.0225	-0.80361	0.00841279
ENSG00000107404	DVL1	dishevelled segment polarity protein 1	-0.986	0.00198	-0.996398	0.000525862
ENSG00000107731	UNC5B	unc-5 netrin receptor B	-0.587	0.0289	-1.23612	0.00125061
ENSG00000108557	RAI1	retinoic acid induced 1	-0.753	0.00273	-0.757083	0.000397051
ENSG00000108773	KAT2A	lysine acetyltransferase 2A	-0.683	0.011	-2.318	1.89e-16
ENSG00000109062	SLC9A3R1	SLC9A3 regulator 1	-1.12	0.000329	-1.34544	1.16e-10
ENSG00000109066	TMEM104	transmembrane protein 104	-0.607	0.0276	-0.742247	0.010435
ENSG00000109501	WFS1	wolframin ER transmembrane glycoprotein	-0.671	0.0254	-0.606178	0.00382795
ENSG00000110047	EHD1	EH domain containing 1	-0.674	0.000805	-1.90933	2.04e-06
ENSG00000110711	AIP	aryl hydrocarbon receptor interacting protein	-0.826	0.0167	-3.324	2.99e-19
ENSG00000111676	ATN1	atrophin 1	-0.612	0.0261	-1.03931	6.36e-08
ENSG00000111678	C12orf57	chromosome 12 open reading frame 57	-0.871	0.00116	-0.672222	0.0116667
ENSG00000113645	WWC1	WW and C2 domain containing 1	-0.734	0.0245	-1.43026	9.36e-07
ENSG00000113916	BCL6	B-cell CLL/lymphoma 6	-0.613	0.011	-0.633099	0.00178775
ENSG00000113924	HGD	homogentisate 1,2-dioxygenase	-2.91	5.19e-10	-2.74633	2.73e-12
ENSG00000116586	LAMTOR2	late endosomal/lysosomal adaptor, MAPK and MTOR activator 2	-0.616	0.00856	-2.58147	5.27e-12
ENSG00000117411	B4GALT2	beta-1,4-galactosyltransferase 2	-0.64	0.00285	-0.972915	9.59e-05
ENSG00000117643	MAN1C1	mannosidase alpha class 1C member 1	-0.625	0.0126	-2.08743	3.49e-10
ENSG00000117676	RPS6KA1	ribosomal protein S6 kinase A1	-0.682	0.00593	-1.64973	5.26e-05
ENSG00000117984	CTSD	cathepsin D	-0.845	0.0213	-1.26456	3.99e-07
ENSG00000118271	TTR	transthyretin	-0.784	0.000112	-2.16199	1.91e-12
ENSG00000119125	GDA	guanine deaminase	-1.29	0.00116	-1.56132	2.11e-07
ENSG00000119333	WDR34	WD repeat domain 34	-0.852	0.00367	-2.38297	1.03e-12
ENSG00000119431	HDHD3	haloacid dehalogenase like hydrolase domain containing 3	-0.707	0.0228	-1.60323	0.00084151
ENSG00000119574	ZBTB45	zinc finger and BTB domain containing 45	-0.957	0.00594	-2.32685	1.45e-11
ENSG00000120645	IQSEC3	IQ motif and Sec7 domain 3	-0.635	0.0231	-0.67344	0.00828213
ENSG00000120896	SORBS3	sorbin and SH3 domain containing 3	-0.832	0.01	-2.02872	3.33e-12
ENSG00000121351	IAPP	islet amyloid polypeptide	-1.56	0.0463	-4.97888	7.24e-43
ENSG00000121691	CAT	catalase	-9.28	5.44e-20	-0.620647	0.0229528
ENSG00000122420	PTGFR	prostaglandin F receptor	-1.22	0.0117	-3.89172	7.06e-10
ENSG00000122515	ZMIZ2	zinc finger MIZ-type containing 2	-0.624	0.00319	-0.637118	0.0018612
ENSG00000123064	DDX54	DEAD-box helicase 54	-0.591	0.0382	-1.58329	2.92e-05
ENSG00000123143	PKN1	protein kinase N1	-0.788	0.00765	-1.09826	1.07e-05
ENSG00000123384	LRP1	LDL receptor related protein 1	-0.615	0.0114	-1.54332	3.76e-11
ENSG00000123989	CHPF	chondroitin polymerizing factor	-0.785	0.00847	-1.53339	1.97e-11
ENSG00000124253	PCK1	phosphoenolpyruvate carboxykinase 1	-1.14	0.00515	-1.63151	0.0189926
ENSG00000124493	GRM4	glutamate metabotropic receptor 4	-0.78	0.0137	-2.08485	2.88e-14
ENSG00000124587	PEX6	peroxisomal biogenesis factor 6	-0.71	0.000335	-1.01766	0.000183771
ENSG00000125170	DOK4	docking protein 4	-0.69	9.99e-06	-0.737379	0.00346516
ENSG00000125503	PPP1R12C	protein phosphatase 1 regulatory subunit 12C	-0.773	0.00198	-1.22053	2.7e-06
ENSG00000125520	SLC2A4RG	SLC2A4 regulator	-1.14	0.00465	-1.03535	0.00377003
ENSG00000125656	CLPP	caseinolytic mitochondrial matrix peptidase proteolytic subunit	-0.781	0.00276	-0.92259	0.00408503
ENSG00000125844	RRBP1	ribosome binding protein 1	-0.881	0.00449	-1.10234	2.15e-07
ENSG00000126432	PRDX5	peroxiredoxin 5	-0.637	0.00105	-1.69195	8.34e-13
ENSG00000126456	IRF3	interferon regulatory factor 3	-0.77	0.0109	-0.594306	0.00789598
ENSG00000126457	PRMT1	protein arginine methyltransferase 1	-0.603	0.00862	-1.90242	3.19e-09
ENSG00000126464	PRR12	proline rich 12	-0.709	0.0291	-1.05906	0.000524552
ENSG00000126603	GLIS2	GLIS family zinc finger 2	-1.17	0.00125	-1.71169	6.63e-13
ENSG00000126934	MAP2K2	mitogen-activated protein kinase kinase 2	-0.765	0.00373	-1.18255	0.000255492
ENSG00000127191	TRAF2	TNF receptor associated factor 2	-0.784	0.0119	-1.58829	1.18e-06
ENSG00000127415	IDUA	iduronidase, alpha-L-	-1.07	0.0222	-1.10952	0.000558762
ENSG00000127419	TMEM175	transmembrane protein 175	-0.906	0.00599	-2.03727	1.8e-12
ENSG00000127838	PNKD	paroxysmal nonkinesigenic dyskinesia	-0.677	0.00461	-2.23746	1.02e-13
ENSG00000128159	TUBGCP6	tubulin gamma complex associated protein 6	-0.662	0.00393	-1.1527	3.41e-06
ENSG00000130165	ELOF1	elongation factor 1 homolog	-0.736	0.00145	-0.67422	0.0235107
ENSG00000130175	PRKCSH	protein kinase C substrate 80K-H	-0.685	0.00329	-1.50151	3.08e-08
ENSG00000130402	ACTN4	actinin alpha 4	-0.856	0.00158	-1.14588	7.58e-07
ENSG00000130529	TRPM4	transient receptor potential cation channel subfamily M member 4	-0.7	0.017	-2.02668	7.08e-11
ENSG00000130669	PAK4	p21 (RAC1) activated kinase 4	-0.842	0.00458	-2.15544	1.93e-14
ENSG00000130702	LAMA5	laminin subunit alpha 5	-0.901	0.0181	-1.28442	2.94e-05
ENSG00000130726	TRIM28	tripartite motif containing 28	-0.614	0.00947	-0.982791	1.36e-05
ENSG00000130787	HIP1R	huntingtin interacting protein 1 related	-0.651	0.00246	-0.945395	1.11e-05
ENSG00000131584	ACAP3	ArfGAP with coiled-coil, ankyrin repeat and PH domains 3	-0.585	0.0422	-1.50087	8.89e-09
ENSG00000131730	CKMT2	creatine kinase, mitochondrial 2	-1.34	0.00939	-1.64492	2.68e-06
ENSG00000132005	RFX1	regulatory factor X1	-0.809	0.0152	-1.03556	0.000449441
ENSG00000132024	CC2D1A	coiled-coil and C2 domain containing 1A	-0.828	0.00286	-1.30107	7.49e-07
ENSG00000132382	MYBBP1A	MYB binding protein 1a	-0.829	0.00248	-1.28364	4.52e-06
ENSG00000132535	DLG4	discs large MAGUK scaffold protein 4	-0.625	0.0029	-2.52596	1.28e-24
ENSG00000132635	PCED1A	PC-esterase domain containing 1A	-0.709	0.00356	-2.57319	1.26e-15
ENSG00000132879	FBXO44	F-box protein 44	-0.632	0.00239	-0.762134	0.00103933
ENSG00000133243	BTBD2	BTB domain containing 2	-0.973	0.00269	-5.29461	1.43e-28
ENSG00000133477	FAM83F	family with sequence similarity 83 member F	-1.11	0.0133	-0.841719	0.00021077
ENSG00000134780	DAGLA	diacylglycerol lipase alpha	-0.865	0.02	-1.52635	1.29e-05
ENSG00000135828	RNASEL	ribonuclease L	-0.732	0.000608	-2.74312	2.74e-09
ENSG00000136068	FLNB	filamin B	-0.974	0.00112	-0.727771	0.00886674
ENSG00000136235	GPNMB	glycoprotein nmb	-1.91	8.8e-07	-2.90362	7.18e-16
ENSG00000136274	NACAD	NAC alpha domain containing	-0.886	0.00421	-2.15009	7.22e-14
ENSG00000136717	BIN1	bridging integrator 1	-0.703	0.00912	-0.952763	0.000205855
ENSG00000137076	TLN1	talin 1	-0.658	0.013	-1.64784	3.61e-19
ENSG00000137628	DDX60	DEXD/H-box helicase 60	-0.757	0.0105	-1.50678	2.32e-05
ENSG00000139637	C12orf10	chromosome 12 open reading frame 10	-0.619	0.00849	-1.19124	2.51e-05
ENSG00000140297	GCNT3	glucosaminyl (N-acetyl) transferase 3, mucin type	-1.53	0.00482	-2.89936	4.3e-10
ENSG00000140553	UNC45A	unc-45 myosin chaperone A	-0.598	0.018	-1.61902	2.67e-13
ENSG00000140564	FURIN	furin, paired basic amino acid cleaving enzyme	-1.13	0.000175	-0.668589	0.0163975
ENSG00000140859	KIFC3	kinesin family member C3	-1.31	1.17e-06	-2.05534	2.79e-15
ENSG00000141522	ARHGDIA	Rho GDP dissociation inhibitor alpha	-0.774	0.00462	-0.855661	0.00040725
ENSG00000141552	ANAPC11	anaphase promoting complex subunit 11	-0.614	0.0122	-0.93157	0.0003054
ENSG00000141564	RPTOR	regulatory associated protein of MTOR complex 1	-0.609	0.00245	-1.09036	2.99e-05
ENSG00000141905	NFIC	nuclear factor I C	-1.4	8.94e-05	-1.01735	1.19e-07
ENSG00000141959	PFKL	phosphofructokinase, liver type	-0.76	0.0175	-0.685635	0.0019378
ENSG00000142611	PRDM16	PR domain 16	-0.6	0.00858	-2.12213	8.15e-08
ENSG00000143036	SLC44A3	solute carrier family 44 member 3	-0.922	0.00341	-2.45989	1.18e-09
ENSG00000146540	C7orf50	chromosome 7 open reading frame 50	-0.642	0.012	-0.682667	0.011671
ENSG00000146828	SLC12A9	solute carrier family 12 member 9	-0.964	0.000911	-1.8888	1e-06
ENSG00000148341	SH3GLB2	SH3 domain containing GRB2 like endophilin B2	-0.626	0.00724	-1.2984	2.03e-07
ENSG00000148411	NACC2	NACC family member 2	-0.711	0.00541	-3.23859	2.28e-20
ENSG00000149418	ST14	suppression of tumorigenicity 14	-1.07	0.0148	-1.73888	2.28e-06
ENSG00000149823	VPS51	VPS51, GARP complex subunit	-0.684	0.00204	-1.00939	9.31e-05
ENSG00000151834	GABRA2	gamma-aminobutyric acid type A receptor alpha2 subunit	-1.12	0.000259	-10.2176	1.01e-38
ENSG00000153406	NMRAL1	NmrA-like family domain containing 1	-0.777	0.00535	-1.75884	5.48e-06
ENSG00000154274	C4orf19	chromosome 4 open reading frame 19	-0.729	0.0157	-1.83622	2.75e-11
ENSG00000154358	OBSCN	obscurin, cytoskeletal calmodulin and titin-interacting RhoGEF	-0.826	0.00363	-1.9301	9.4e-11
ENSG00000155093	PTPRN2	protein tyrosine phosphatase, receptor type N2	-1.29	2.86e-07	-0.859261	0.000155151
ENSG00000157613	CREB3L1	cAMP responsive element binding protein 3 like 1	-1.01	0.0314	-3.05199	4.21e-13
ENSG00000157637	SLC38A10	solute carrier family 38 member 10	-0.809	0.00237	-0.716029	0.00017757
ENSG00000158106	RHPN1	rhophilin, Rho GTPase binding protein 1	-1.1	0.0116	-0.781891	0.00368817
ENSG00000159069	FBXW5	F-box and WD repeat domain containing 5	-1.17	0.000854	-1.06686	7.78e-05
ENSG00000159166	LAD1	ladinin 1	-1.11	0.0196	-5.20137	4.29e-23
ENSG00000159409	CELF3	CUGBP, Elav-like family member 3	-0.618	0.011	-2.36786	5.01e-26
ENSG00000160113	NR2F6	nuclear receptor subfamily 2 group F member 6	-0.599	0.023	-0.658064	0.0146095
ENSG00000160190	SLC37A1	solute carrier family 37 member 1	-0.708	0.00134	-1.18623	4.04e-06
ENSG00000160325	CACFD1	calcium channel flower domain containing 1	-0.955	0.000152	-2.01068	1.22e-08
ENSG00000160948	VPS28	VPS28, ESCRT-I subunit	-0.65	0.00472	-0.805085	0.000153175
ENSG00000160959	LRRC14	leucine rich repeat containing 14	-0.637	0.00382	-1.08745	0.000478951
ENSG00000161091	MFSD12	major facilitator superfamily domain containing 12	-0.827	1.82e-05	-1.89642	2.91e-06
ENSG00000161921	CXCL16	C-X-C motif chemokine ligand 16	-1.21	0.032	-2.15148	1.89e-16
ENSG00000162337	LRP5	LDL receptor related protein 5	-1.13	0.00181	-2.37204	1.73e-17
ENSG00000162458	FBLIM1	filamin binding LIM protein 1	-1.05	5.48e-05	-1.86815	1.94e-09
ENSG00000162777	DENND2D	DENN domain containing 2D	-2.37	4.58e-05	-1.02864	0.000418112
ENSG00000162878	PKDCC	protein kinase domain containing, cytoplasmic	-1.26	3.65e-05	-1.06974	0.0218959
ENSG00000163545	NUAK2	NUAK family kinase 2	-0.903	0.00421	-1.37899	0.000198468
ENSG00000163694	RBM47	RNA binding motif protein 47	-0.685	0.00116	-1.38886	8.92e-08
ENSG00000163898	LIPH	lipase H	-1.58	0.0225	-0.935675	0.00300742
ENSG00000164050	PLXNB1	plexin B1	-0.729	0.00196	-1.52024	3.3e-08
ENSG00000164403	SHROOM1	shroom family member 1	-1.14	0.00979	-1.4313	1.46e-06
ENSG00000164638	SLC29A4	solute carrier family 29 member 4	-1.1	5.69e-05	-2.96749	9.56e-26
ENSG00000164707	SLC13A4	solute carrier family 13 member 4	-1.16	0.00208	-1.26837	0.00787526
ENSG00000164880	INTS1	integrator complex subunit 1	-1.03	0.00176	-1.46467	3.28e-10
ENSG00000164896	FASTK	Fas activated serine/threonine kinase	-0.712	0.00367	-0.958961	0.00083765
ENSG00000167281	RBFOX3	RNA binding protein, fox-1 homolog 3	-0.785	0.00776	-2.01371	2.47e-05
ENSG00000167468	GPX4	glutathione peroxidase 4	-0.735	0.00297	-1.01568	5.93e-05
ENSG00000167657	DAPK3	death associated protein kinase 3	-0.862	0.0126	-1.92548	1.35e-11
ENSG00000167671	UBXN6	UBX domain protein 6	-0.788	0.000164	-0.870648	0.00224182
ENSG00000167770	OTUB1	OTU deubiquitinase, ubiquitin aldehyde binding 1	-0.59	0.00179	-0.895304	0.000962802
ENSG00000167775	CD320	CD320 molecule	-1.13	0.00192	-1.88931	6.96e-07
ENSG00000167792	NDUFV1	NADH:ubiquinone oxidoreductase core subunit V1	-0.624	0.00596	-0.733859	0.000171888
ENSG00000167815	PRDX2	peroxiredoxin 2	-0.642	0.00637	-1.60512	4.34e-09
ENSG00000167925	GHDC	GH3 domain containing	-0.998	0.0115	-1.59355	3.5e-08
ENSG00000167965	MLST8	MTOR associated protein, LST8 homolog	-0.934	0.00173	-1.2184	0.000876938
ENSG00000168101	NUDT16L1	nudix hydrolase 16 like 1	-0.661	0.00112	-1.69928	2.94e-09
ENSG00000168309	FAM107A	family with sequence similarity 107 member A	-0.96	0.0181	-0.997043	0.0149319
ENSG00000168490	PHYHIP	phytanoyl-CoA 2-hydroxylase interacting protein	-1.24	0.0131	-2.24187	3.31e-12
ENSG00000168890	TMEM150A	transmembrane protein 150A	-0.791	0.00589	-0.84222	0.0038527
ENSG00000168936	TMEM129	transmembrane protein 129	-0.875	0.000561	-1.06018	6.78e-05
ENSG00000169174	PCSK9	proprotein convertase subtilisin/kexin type 9	-1.26	0.00465	-6.83916	7.04e-14
ENSG00000169223	LMAN2	lectin, mannose binding 2	-0.758	0.00472	-1.11119	1.62e-05
ENSG00000169692	AGPAT2	1-acylglycerol-3-phosphate O-acyltransferase 2	-1.1	0.00352	-3.04195	1.84e-13
ENSG00000169696	ASPSCR1	ASPSCR1, UBX domain containing tether for SLC2A4	-0.735	0.0342	-1.69732	4.65e-07
ENSG00000169710	FASN	fatty acid synthase	-0.836	0.00537	-2.64334	7.54e-13
ENSG00000169733	RFNG	RFNG O-fucosylpeptide 3-beta-N-acetylglucosaminyltransferase	-0.971	0.00113	-1.63388	5.12e-07
ENSG00000169903	TM4SF4	transmembrane 4 L six family member 4	-2.55	4.89e-08	-4.50178	3.84e-16
ENSG00000169976	SF3B5	splicing factor 3b subunit 5	-0.693	0.00868	-0.965566	2.06e-05
ENSG00000170412	GPRC5C	G protein-coupled receptor class C group 5 member C	-1.22	0.00285	-0.680681	0.00493249
ENSG00000170889	RPS9	ribosomal protein S9	-0.825	0.00747	-1.04395	3.94e-07
ENSG00000170906	NDUFA3	NADH:ubiquinone oxidoreductase subunit A3	-1.24	7.72e-05	-0.701398	0.00143088
ENSG00000171130	ATP6V0E2	ATPase H+ transporting V0 subunit e2	-0.798	5.16e-07	-0.982758	0.000249553
ENSG00000171222	SCAND1	SCAN domain containing 1	-1.93	6.62e-05	-1.04818	0.00598719
ENSG00000171223	JUNB	JunB proto-oncogene, AP-1 transcription factor subunit	-0.782	0.0404	-1.29887	0.000138405
ENSG00000171227	TMEM37	transmembrane protein 37	-1.32	0.00312	-1.83059	2.38e-07
ENSG00000171757	LRRC34	leucine rich repeat containing 34	-0.921	0.00986	-0.912694	0.00864368
ENSG00000172270	BSG	basigin (Ok blood group)	-0.773	0.00285	-1.29373	2.39e-08
ENSG00000172296	SPTLC3	serine palmitoyltransferase long chain base subunit 3	-0.847	0.00578	-1.59552	2.28e-05
ENSG00000172572	PDE3A	phosphodiesterase 3A	-1.08	0.00397	-1.25373	1.24e-08
ENSG00000172830	SSH3	slingshot protein phosphatase 3	-1.11	0.00422	-0.922119	0.00114889
ENSG00000173486	FKBP2	FK506 binding protein 2	-0.671	0.00564	-0.942391	6.33e-06
ENSG00000173511	VEGFB	vascular endothelial growth factor B	-0.709	0.00157	-1.01436	7.78e-06
ENSG00000173531	MST1	macrophage stimulating 1	-0.649	0.0197	-0.87933	0.00465101
ENSG00000173702	MUC13	mucin 13, cell surface associated	-6.1	1.64e-17	-3.63386	9.47e-19
ENSG00000173801	JUP	junction plakoglobin	-0.872	0.000393	-1.50181	2.11e-08
ENSG00000173898	SPTBN2	spectrin beta, non-erythrocytic 2	-0.616	0.00208	-1.22097	8.86e-07
ENSG00000173992	CCS	copper chaperone for superoxide dismutase	-0.769	0.00169	-2.76128	1.52e-15
ENSG00000174607	UGT8	UDP glycosyltransferase 8	-0.889	0.000596	-1.52772	1.68e-11
ENSG00000174851	YIF1A	Yip1 interacting factor homolog A, membrane trafficking protein	-0.857	0.00245	-1.01361	4.45e-05
ENSG00000174915	PTDSS2	phosphatidylserine synthase 2	-0.735	0.00275	-0.946471	0.00147017
ENSG00000174996	KLC2	kinesin light chain 2	-0.685	0.0161	-2.40721	4.34e-11
ENSG00000175221	MED16	mediator complex subunit 16	-1.02	0.0114	-2.01802	1.58e-09
ENSG00000175548	ALG10B	ALG10B, alpha-1,2-glucosyltransferase	-0.611	0.00933	-0.775185	0.00988992
ENSG00000175756	AURKAIP1	aurora kinase A interacting protein 1	-1.12	0.00201	-0.670893	0.00541937
ENSG00000176153	GPX2	glutathione peroxidase 2	-1.52	7.12e-05	-1.5549	1.54e-05
ENSG00000176248	ANAPC2	anaphase promoting complex subunit 2	-0.641	0.0347	-1.94163	6.08e-10
ENSG00000176978	DPP7	dipeptidyl peptidase 7	-1.56	0.000249	-0.777706	0.013246
ENSG00000177103	DSCAML1	DS cell adhesion molecule like 1	-0.918	0.00303	-2.24006	3.4e-11
ENSG00000177106	EPS8L2	EPS8 like 2	-1.06	0.00775	-1.00855	0.000240579
ENSG00000177380	PPFIA3	PTPRF interacting protein alpha 3	-0.781	0.00296	-1.82527	9.68e-13
ENSG00000177666	PNPLA2	patatin like phospholipase domain containing 2	-1.14	0.000668	-1.64215	2.13e-10
ENSG00000177700	POLR2L	polymerase (RNA) II subunit L	-1.11	0.00132	-0.809752	0.021397
ENSG00000177830	CHID1	chitinase domain containing 1	-0.66	0.00394	-1.48112	1.25e-06
ENSG00000177943	MAMDC4	MAM domain containing 4	-1.38	0.0027	-0.718136	0.00761267
ENSG00000178209	PLEC	plectin	-1.32	0.000314	-2.16979	1.1e-21
ENSG00000178695	KCTD12	potassium channel tetramerization domain containing 12	-0.973	4.14e-06	-0.90439	0.000181793
ENSG00000178719	GRINA	glutamate ionotropic receptor NMDA type subunit associated protein 1	-0.642	0.00186	-0.956647	1.23e-05
ENSG00000179115	FARSA	phenylalanyl-tRNA synthetase alpha subunit	-0.724	0.00638	-1.30008	0.000355352
ENSG00000179364	PACS2	phosphofurin acidic cluster sorting protein 2	-0.668	0.000156	-0.876236	9.39e-05
ENSG00000179922	ZNF784	zinc finger protein 784	-0.671	0.0295	-2.42197	5.92e-09
ENSG00000180900	SCRIB	scribbled planar cell polarity protein	-0.798	0.0056	-0.729763	0.0164917
ENSG00000180902	D2HGDH	D-2-hydroxyglutarate dehydrogenase	-0.974	0.00358	-1.50133	3.92e-10
ENSG00000181523	SGSH	N-sulfoglucosamine sulfohydrolase	-0.793	0.0234	-1.11682	5.23e-05
ENSG00000181830	SLC35C1	solute carrier family 35 member C1	-0.659	0.00494	-1.53817	1.58e-07
ENSG00000181885	CLDN7	claudin 7	-1.2	0.0108	-0.634108	0.00322273
ENSG00000182095	TNRC18	trinucleotide repeat containing 18	-0.811	0.0001	-0.68774	0.00135071
ENSG00000182472	CAPN12	calpain 12	-1.57	0.00846	-2.56126	2.46e-07
ENSG00000182759	MAFA	MAF bZIP transcription factor A	-0.807	0.00211	-1.52257	7.52e-06
ENSG00000182858	ALG12	ALG12, alpha-1,6-mannosyltransferase	-0.955	0.000323	-1.68651	1.73e-07
ENSG00000183207	RUVBL2	RuvB like AAA ATPase 2	-0.905	0.000198	-0.976103	0.00037821
ENSG00000183828	NUDT14	nudix hydrolase 14	-0.837	0.015	-4.40149	1.63e-24
ENSG00000184672	RALYL	RALY RNA binding protein-like	-0.71	0.00185	-1.87396	1.07e-08
ENSG00000185000	DGAT1	diacylglycerol O-acyltransferase 1	-0.899	0.000374	-1.66158	1.61e-08
ENSG00000185033	SEMA4B	semaphorin 4B	-0.661	0.00534	-1.64901	7.83e-11
ENSG00000185043	CIB1	calcium and integrin binding 1	-0.601	0.0411	-0.889707	0.000157889
ENSG00000185236	RAB11B	RAB11B, member RAS oncogene family	-0.593	0.0245	-1.93967	7.33e-20
ENSG00000185324	CDK10	cyclin-dependent kinase 10	-0.864	0.00281	-0.657609	0.0149881
ENSG00000186111	PIP5K1C	phosphatidylinositol-4-phosphate 5-kinase type 1 gamma	-0.629	0.0127	-0.837991	0.00293968
ENSG00000186174	BCL9L	B-cell CLL/lymphoma 9-like	-0.741	0.0104	-1.15157	2.21e-09
ENSG00000187210	GCNT1	glucosaminyl (N-acetyl) transferase 1, core 2	-0.818	0.0057	-0.623381	0.00713518
ENSG00000188186	LAMTOR4	late endosomal/lysosomal adaptor, MAPK and MTOR activator 4	-0.624	0.0329	-0.815842	0.00798247
ENSG00000188760	TMEM198	transmembrane protein 198	-0.758	0.0113	-1.56002	7.37e-08
ENSG00000189143	CLDN4	claudin 4	-1.26	0.00983	-0.987893	0.000889496
ENSG00000196456	ZNF775	zinc finger protein 775	-0.666	0.00472	-1.70443	5.23e-09
ENSG00000196535	MYO18A	myosin XVIIIA	-0.594	0.00941	-1.53023	3.85e-12
ENSG00000196557	CACNA1H	calcium voltage-gated channel subunit alpha1 H	-0.866	0.00211	-2.47247	4.88e-29
ENSG00000196576	PLXNB2	plexin B2	-0.963	0.000266	-1.07073	1.4e-08
ENSG00000196975	ANXA4	annexin A4	-0.873	0.0171	-1.36953	7.43e-06
ENSG00000197150	ABCB8	ATP binding cassette subfamily B member 8	-0.66	0.0122	-0.687244	0.0165531
ENSG00000197324	LRP10	LDL receptor related protein 10	-0.721	0.0103	-1.45224	1.74e-13
ENSG00000197530	MIB2	mindbomb E3 ubiquitin protein ligase 2	-1.51	1.72e-05	-3.99912	1.88e-24
ENSG00000197635	DPP4	dipeptidyl peptidase 4	-1.84	7e-06	-1.09296	0.0144518
ENSG00000197696	NMB	neuromedin B	-0.835	0.00374	-5.01493	7.31e-26
ENSG00000197785	ATAD3A	ATPase family, AAA domain containing 3A	-1.15	0.00256	-1.28713	2.26e-05
ENSG00000197879	MYO1C	myosin IC	-0.9	0.00402	-0.757025	7.43e-05
ENSG00000198133	TMEM229B	transmembrane protein 229B	-1.1	0.00525	-3.19402	3.33e-18
ENSG00000198951	NAGA	alpha-N-acetylgalactosaminidase	-0.61	0.00552	-1.51533	2.67e-07
ENSG00000203485	INF2	inverted formin, FH2 and WH2 domain containing	-0.93	0.00764	-1.23805	1.46e-05
ENSG00000205710	C17orf107	chromosome 17 open reading frame 107	-1.02	0.0213	-1.52805	7.43e-06
ENSG00000213465	ARL2	ADP ribosylation factor like GTPase 2	-0.718	0.026	-1.18564	3.35e-05
ENSG00000214655	ZSWIM8	zinc finger SWIM-type containing 8	-0.593	0.00437	-1.64445	3.21e-17
ENSG00000215644	GCGR	glucagon receptor	-2.82	2.95e-05	-0.917185	0.00776383
ENSG00000221955	SLC12A8	solute carrier family 12 member 8	-0.886	0.0104	-1.57084	2.2e-07
ENSG00000221963	APOL6	apolipoprotein L6	-2.03	3.29e-06	-1.39882	1.45e-10
ENSG00000224424	PRKAR2A-AS1	PRKAR2A antisense RNA 1	-0.802	0.0342	-2.43283	1.33e-08
ENSG00000242612	DECR2	2,4-dienoyl-CoA reductase 2, peroxisomal	-0.731	0.021	-0.792899	0.00668146
ENSG00000244187	TMEM141	transmembrane protein 141	-1.42	1.39e-05	-3.38748	1.98e-21
ENSG00000256618	MTRNR2L1	MT-RNR2-like 1	-3.76	1.71e-21	-6.62411	1.08e-05
