# Supplementary material for: Decreased GLUT2 and glucose uptake contribute to insulin secretion defects in MODY3/HNF1A hiPSC-derived mutant β cells
Source: Nat Commun. 2021 May 25;12:3133. doi: 10.1038/s41467-021-22843-4 (PMC8149827; doi:10.1038/s41467-021-22843-4)
Supplement: Supplementary file 9 — Supplementary Data 4 [file 41467_2021_22843_MOESM9_ESM.xlsx]

## Sheet: Table S4 Overlap Downregulated 
Genes	logFC	PValue	Symbol	Description	EntrzeID
ENSG00000169903	-2.55	4.89e-08	TM4SF4	transmembrane 4 L six family member 4	7104
ENSG00000076826	-1.3	5.55e-07	CAMSAP3	calmodulin regulated spectrin associated protein family member 3	57662
ENSG00000084674	-2.23	2.51e-06	APOB	apolipoprotein B	338
ENSG00000006611	-1.93	6.29e-06	USH1C	USH1 protein network component harmonin	10083
ENSG00000197635	-1.84	7e-06	DPP4	dipeptidyl peptidase 4	1803
ENSG00000116771	-1.65	1.31e-05	AGMAT	agmatinase	79814
ENSG00000164638	-1.1	5.69e-05	SLC29A4	solute carrier family 29 member 4	222962
ENSG00000114248	-1.93	7.02e-05	LRRC31	leucine rich repeat containing 31	79782
ENSG00000120306	-0.869	0.000135	CYSTM1	cysteine rich transmembrane module containing 1	84418
ENSG00000204128	-1.18	0.000144	C2orf72	chromosome 2 open reading frame 72	257407
ENSG00000107249	-0.786	0.000183	GLIS3	GLIS family zinc finger 3	169792
ENSG00000196139	-1.63	0.000508	AKR1C3	aldo-keto reductase family 1 member C3	8644
ENSG00000168237	-1.59	0.000565	GLYCTK	glycerate kinase	132158
ENSG00000091136	-0.698	0.00146	LAMB1	laminin subunit beta 1	3912
ENSG00000112394	-0.764	0.00236	SLC16A10	solute carrier family 16 member 10	117247
ENSG00000185324	-0.864	0.00281	CDK10	cyclin-dependent kinase 10	8558
ENSG00000171227	-1.32	0.00312	TMEM37	transmembrane protein 37	140738
ENSG00000170296	-0.698	0.00543	GABARAP	GABA type A receptor-associated protein	11337
ENSG00000101076	-1.22	0.00753	HNF4A	hepatocyte nuclear factor 4 alpha	3172
ENSG00000175311	-1.39	0.00796	ANKS4B	ankyrin repeat and sterile alpha motif domain containing 4B	257629
ENSG00000070159	-0.844	0.0123	PTPN3	protein tyrosine phosphatase, non-receptor type 3	5774
ENSG00000091262	-1.23	0.0199	ABCC6	ATP binding cassette subfamily C member 6	368
