# Supplementary material for: Decreased GLUT2 and glucose uptake contribute to insulin secretion defects in MODY3/HNF1A hiPSC-derived mutant β cells
Source: Nat Commun. 2021 May 25;12:3133. doi: 10.1038/s41467-021-22843-4 (PMC8149827; doi:10.1038/s41467-021-22843-4)
Supplement: Supplementary file 10 — Supplementary Data 5 [file 41467_2021_22843_MOESM10_ESM.xlsx]

## Sheet: Table S5 Differentially Bound T
PeakID.hg19	Chr	Start	End	Strand	Peak.Score	Focus.Ratio.Region.Size	Annotation	Detailed.Annotation	Distance.to.TSS	Nearest.PromoterID	Entrez.ID	Nearest.Unigene	Nearest.Refseq	Nearest.Ensembl	Gene.Name	Gene.Alias	Gene.Description	Gene.Type
chr11-1	chr11	85195007	85195161	+	353.1	0.879	intron (NM_001142699, intron 3 of 27)	LSU-rRNA_Hsa|rRNA|rRNA	143230	NM_001142699	1740	Hs.367656	NM_001364	ENSG00000150672	DLG2	PPP1R58|PSD-93|PSD93|chapsyn-110	discs large MAGUK scaffold protein 2	protein-coding
chr5-1	chr5	71146737	71146891	+	341.6	0.852	Intergenic	LSU-rRNA_Hsa|rRNA|rRNA	131824	NM_004291	9607	Hs.1707	NM_004291	ENSG00000164326	CARTPT	CART	CART prepropeptide	protein-coding
chr17-1	chr17	33478124	33478278	+	213.6	0.862	intron (NM_001033576, intron 4 of 19)	LSU-rRNA_Hsa|rRNA|rRNA	2918	NM_001308281	146862	Hs.379636	NM_173167	ENSG00000141161	UNC45B	CMYA4|CTRCT43|SMUNC45|UNC-45B|UNC45	unc-45 myosin chaperone B	protein-coding
chrY-4	chrY	10037762	10037916	+	200	0.998	Intergenic	Intergenic	289432	NR_003593	100101121	Hs.522846	NR_003593	ENSG00000250204	TTTY23B	TTTY23	testis-specific transcript, Y-linked 23B (non-protein coding)	ncRNA
chr20-2	chr20	26188795	26188949	+	189.5	0.674	promoter-TSS (NR_030386)	promoter-TSS (NR_030386)	42	NR_030386	724033		NR_030386	ENSG00000284419	MIR663A	MIR663|MIRN663|hsa-mir-663|hsa-mir-663a|mir-663a	microRNA 663a	ncRNA
chr17-5	chr17	22020653	22020807	+	125.3	0.995	Intergenic	Intergenic	-1707	NM_001190452	100462977	Hs.740185	NM_001190452	ENSG00000256618	MTRNR2L1	HN1	MT-RNR2 like 1	protein-coding
chr17-3	chr17	31149590	31149744	+	101.2	0.763	intron (NM_001303279, intron 1 of 21)	CpG	54524	NM_015194	4642	Hs.602063	NM_015194	ENSG00000176658	MYO1D	PPP1R108|myr4	myosin ID	protein-coding
chr12-2	chr12	127650461	127650615	+	100.5	0.922	Intergenic	LSU-rRNA_Hsa|rRNA|rRNA	-105596	NR_104646	101927592	Hs.385663	NR_104646	ENSG00000249345	LINC02405	-	long intergenic non-protein coding RNA 2405	ncRNA
chr9-2	chr9	79186732	79186886	+	74	0.91	Intergenic	LSU-rRNA_Hsa|rRNA|rRNA	71260	NM_001097636	2650	Hs.521568	NM_001490	ENSG00000187210	GCNT1	C2GNT|C2GNT-L|C2GNT1|G6NT|NACGT2|NAGCT2	glucosaminyl (N-acetyl) transferase 1, core 2	protein-coding
chr4-4	chr4	70296602	70296756	+	58.1	0.994	Intergenic	LSU-rRNA_Hsa|rRNA|rRNA	64947	NM_021139	7363	Hs.285887	NM_021139	ENSG00000156096	UGT2B4	HLUG25|UDPGT2B4|UDPGTH1|UDPGTh-1|UGT2B11	UDP glucuronosyltransferase family 2 member B4	protein-coding
chr2-46	chr2	133015155	133015309	+	27.5	0.953	promoter-TSS (NR_031608)	promoter-TSS (NR_031608)	310	NR_027020	554226	Hs.380689	NM_001358416	ENSG00000163046	ANKRD30BL	ANKRD30BP3|NCRNA00164	ankyrin repeat domain 30B like	protein-coding
chr14-2	chr14	96775612	96775766	+	11.5	0.771	intron (NM_018036, intron 29 of 41)	intron (NM_018036, intron 29 of 41)	53142	NM_000710	623	Hs.525572	NM_000710	ENSG00000100739	BDKRB1	B1BKR|B1R|BDKRB2|BKB1R|BKR1|BRADYB1	bradykinin receptor B1	protein-coding
chr1-18	chr1	17091443	17091597	+	10.9	0.739	promoter-TSS (NM_001271733)	promoter-TSS (NM_001271733)	-545	NM_001271733	11223	Hs.349110	NM_001271733		MST1L	BRF-1|D1F15S1A|MSPL-7|MSPL7|MST1P9|MSTP7|MSTP9	macrophage stimulating 1 like	protein-coding
chr18-19	chr18	56194120	56194274	+	10.5	0.914	intron (NM_052947, intron 6 of 12)	LTR37B|LTR|ERV1	-73655	NR_132963	106635543		NR_132963		SNORA108	-	small nucleolar RNA, H/ACA box 108	snoRNA
chr8-16	chr8	12418557	12418711	+	10.5	0.886	intron (NR_047662, intron 8 of 8)	L1M2|LINE|L1	104486	NR_047662	729732	Hs.322761	NR_047662	ENSG00000283674	LOC729732	-	uncharacterized LOC729732	ncRNA
chr2-52	chr2	133174063	133174217	+	10.2	0.914	promoter-TSS (NM_001508)	promoter-TSS (NM_001508)	-7	NM_001508	2863	Hs.432395	NM_001508	ENSG00000183840	GPR39	-	G protein-coupled receptor 39	protein-coding
chr11-9	chr11	13162020	13162174	+	10.2	0.919	Intergenic	Intergenic	131127	NM_001080521	644943	Hs.134650	NM_001080521	ENSG00000189431	RASSF10	-	Ras association domain family member 10	protein-coding
chr2-53	chr2	206840043	206840197	+	9.85	0.825	Intergenic	Intergenic	110786	NM_017759	54891	Hs.445036	NM_017759	ENSG00000114933	INO80D	-	INO80 complex subunit D	protein-coding
chr16-69	chr16	20775117	20775271	+	9.85	0.842	promoter-TSS (NM_005622)	promoter-TSS (NM_005622)	-118	NM_005622	6296	Hs.706754	NM_005622	ENSG00000005187	ACSM3	SA|SAH	acyl-CoA synthetase medium chain family member 3	protein-coding
chr8-18	chr8	8278340	8278494	+	9.51	0.811	Intergenic	Intergenic	-39073	NM_001080826	157285	Hs.583863	NM_001080826	ENSG00000275342	PRAG1	NACK|PEAK2|PRAGMIN|SGK223	PEAK1 related, kinase-activating pseudokinase 1	protein-coding
chr8-19	chr8	38592130	38592284	+	9.51	0.769	intron (NR_148047, intron 1 of 1)	intron (NR_148047, intron 1 of 1)	6503	NR_148052	6867	Hs.279245	NM_006283	ENSG00000147526	TACC1	Ga55	transforming acidic coiled-coil containing protein 1	protein-coding
chr4-31	chr4	69598722	69598876	+	9.51	0.879	Intergenic	MER61F|LTR|ERV1	-62305	NM_001076	7366	Hs.150207	NM_001076	ENSG00000196620	UGT2B15	HLUG4|UDPGT 2B8|UDPGT2B15|UDPGTH3|UGT2B8	UDP glucuronosyltransferase family 2 member B15	protein-coding
chr21-55	chr21	44154529	44154683	+	9.17	0.917	intron (NM_001001576, intron 3 of 14)	intron (NM_001001576, intron 3 of 14)	45498	NR_135517	101928311	Hs.570404	NR_135517	ENSG00000283051	LINC01668	-	long intergenic non-protein coding RNA 1668	ncRNA
chr6-10	chr6	47428197	47428351	+	9.17	0.935	Intergenic	Intergenic	-17251	NM_012120	23607	Hs.485518	NM_012120	ENSG00000198087	CD2AP	CMS	CD2 associated protein	protein-coding
chr16-79	chr16	89612360	89612514	+	9.17	0.871	intron (NM_003119, intron 10 of 16)	AluJr|SINE|Alu	-14628	NM_001243131	6137	Hs.410817	NM_000977	ENSG00000167526	RPL13	BBC1|D16S444E|D16S44E|L13	ribosomal protein L13	protein-coding
chr14-3	chr14	71220410	71220564	+	9.17	0.848	intron (NM_001284230, intron 3 of 11)	intron (NM_001284230, intron 3 of 11)	29682	NM_001284232	4293	Hs.445496	NM_033141	ENSG00000006432	MAP3K9	MEKK9|MLK1|PRKE1	mitogen-activated protein kinase kinase kinase 9	protein-coding
chr1-36	chr1	199996559	199996713	+	9.17	0.946	promoter-TSS (NM_205860)	promoter-TSS (NM_205860)	-94	NM_003822	2494	Hs.33446	NM_003822	ENSG00000116833	NR5A2	B1F|B1F2|CPF|FTF|FTZ-F1|FTZ-F1beta|LRH-1|LRH1|hB1F-2	nuclear receptor subfamily 5 group A member 2	protein-coding
chr9-31	chr9	108081203	108081357	+	8.83	0.7	intron (NM_001330731, intron 3 of 15)	intron (NM_001330731, intron 3 of 15)	74386	NM_001286730	23446	Hs.573495	NM_022109	ENSG00000070214	SLC44A1	CD92|CDW92|CHTL1|CTL1	solute carrier family 44 member 1	protein-coding
chr4-39	chr4	39516779	39516933	+	8.83	0.903	intron (NM_001184701, intron 1 of 10)	intron (NM_001184701, intron 1 of 10)	12362	NM_001184700	7358	Hs.572518	NM_003359	ENSG00000109814	UGDH	GDH|UDP-GlcDH|UDPGDH|UGD	UDP-glucose 6-dehydrogenase	protein-coding
chr18-20	chr18	2939351	2939505	+	8.83	0.967	intron (NM_014646, intron 6 of 19)	intron (NM_014646, intron 6 of 19)	7193	NR_026659	727896	Hs.673126	NR_026659		LOC727896	-	cysteine and histidine rich domain containing 1 pseudogene	pseudo
chr18-18	chr18	68044095	68044249	+	8.83	0.879	Intergenic	Intergenic	7655	NR_110764	101060542	Hs.586967	NR_110764	ENSG00000266278	LINC01910	-	long intergenic non-protein coding RNA 1910	ncRNA
chr6-11	chr6	160675854	160676008	+	8.83	0.816	intron (NM_003058, intron 2 of 10)	intron (NM_003058, intron 2 of 10)	4032	NM_003058	6582	Hs.436385	NM_003058	ENSG00000112499	SLC22A2	2002-10-01	solute carrier family 22 member 2	protein-coding
chr4-45	chr4	143235998	143236152	+	8.83	0.853	intron (NM_001101669, intron 7 of 25)	intron (NM_001101669, intron 7 of 25)	531613	NM_001331040	8821	Hs.176376	NM_003866	ENSG00000109452	INPP4B	-	inositol polyphosphate-4-phosphatase type II B	protein-coding
chr13-1	chr13	30969634	30969788	+	8.49	0.818	Intergenic	Intergenic	-21660	NR_024464	100188949	Hs.439791	NR_024464	ENSG00000238121	LINC00426	-	long intergenic non-protein coding RNA 426	ncRNA
chr17-29	chr17	25823615	25823769	+	8.49	0.929	intron (NM_014238, intron 2 of 20)	intron (NM_014238, intron 2 of 20)	24656	NM_014238	8844	Hs.133534	NM_014238	ENSG00000141068	KSR1	KSR|RSU2	kinase suppressor of ras 1	protein-coding
chr3-12	chr3	73562563	73562717	+	8.49	0.848	intron (NM_015009, intron 3 of 9)	intron (NM_015009, intron 3 of 9)	-7833	NR_121660	101927296	Hs.662049	NR_121660		LOC101927296	-	uncharacterized LOC101927296	ncRNA
chr4-53	chr4	68558	68712	+	8.49	0.683	intron (NR_110527, intron 3 of 4)	L1MA3|LINE|L1	11767	NM_001289931	255403	Hs.636638	NM_001039127	ENSG00000250312	ZNF718	-	zinc finger protein 718	protein-coding
chr20-21	chr20	14325035	14325189	+	8.49	0.775	intron (NM_001351663, intron 3 of 17)	intron (NM_001351663, intron 3 of 17)	-6799	NM_013281	23767	Hs.41296	NM_013281	ENSG00000125848	FLRT3	HH21	fibronectin leucine rich transmembrane protein 3	protein-coding
chr19-10	chr19	40450122	40450276	+	8.49	0.818	Intergenic	PRIMA41-int|LTR|ERV1	-9666	NM_003890	8857	Hs.111732	NM_003890		FCGBP	FC(GAMMA)BP	Fc fragment of IgG binding protein	protein-coding
chr13-2	chr13	63634931	63635085	+	8.49	0.604	Intergenic	Intergenic	-253516	NR_120403	100874176	Hs.402083	NR_047029		LINC00448	-	long intergenic non-protein coding RNA 448	ncRNA
chr14-4	chr14	50454118	50454272	+	8.15	0.929	intron (NR_126498, intron 3 of 3)	intron (NR_126498, intron 3 of 3)	5657	NR_126499	283551	Hs.292580	NM_001012706	ENSG00000214900	LINC01588	C14orf182	long intergenic non-protein coding RNA 1588	ncRNA
chr3-16	chr3	94367806	94367960	+	8.15	0.871	Intergenic	HERVK11D-int|LTR|ERVK	-58207	NR_106788	102466722		NR_106788	ENSG00000276830	MIR6730	hsa-mir-6730	microRNA 6730	ncRNA
chr4-54	chr4	46658175	46658329	+	8.15	0.806	Intergenic	Intergenic	253000	NM_130902	170712	Hs.479656	NM_130902	ENSG00000170516	COX7B2	-	cytochrome c oxidase subunit 7B2	protein-coding
chr1-42	chr1	179257149	179257303	+	8.15	0.758	Intergenic	Intergenic	-5623	NM_003101	6646	Hs.445588	NM_003101	ENSG00000057252	SOAT1	ACACT|ACAT|ACAT-1|ACAT1|SOAT|STAT	sterol O-acyltransferase 1	protein-coding
chr6-12	chr6	107473968	107474122	+	8.15	0.771	3' UTR (NM_020381, exon 8 of 8)	3' UTR (NM_020381, exon 8 of 8)	-38409	NM_001080450	57673	Hs.418045	NM_001080450	ENSG00000178409	BEND3	KIAA1553	BEN domain containing 3	protein-coding
chr4-36	chr4	40476006	40476160	+	8.15	0.892	intron (NM_001098634, intron 2 of 6)	intron (NM_001098634, intron 2 of 6)	28053	NR_039966	100616274		NR_039966	ENSG00000263642	MIR4802	-	microRNA 4802	ncRNA
chr5-12	chr5	74556655	74556809	+	8.15	0.811	Intergenic	Intergenic	-24029	NM_001164443	256006	Hs.482533	NM_001164443	ENSG00000145700	ANKRD31	-	ankyrin repeat domain 31	protein-coding
chr3-3	chr3	39359266	39359420	+	7.81	0.889	Intergenic	LTR8A|LTR|ERV1	-11854	NM_005201	1237	Hs.113222	NM_005201	ENSG00000179934	CCR8	CC-CKR-8|CCR-8|CDw198|CKRL1|CMKBR8|CMKBRL2|CY6|GPRCY6|TER1	C-C motif chemokine receptor 8	protein-coding
chr10-71	chr10	35974602	35974756	+	7.81	0.933	Intergenic	Intergenic	-44317	NM_031866	8325	Hs.302634	NM_031866	ENSG00000177283	FZD8	FZ-8|hFZ8	frizzled class receptor 8	protein-coding
chr2-65	chr2	8820575	8820729	+	7.81	0.96	non-coding (NR_110153, exon 2 of 2)	non-coding (NR_110153, exon 2 of 2)	1339	NR_110153	100506299	Hs.439031	NR_110153	ENSG00000235092	ID2-AS1	-	ID2 antisense RNA 1	ncRNA
chr3-4	chr3	161218270	161218424	+	7.81	0.833	intron (NM_001080440, intron 2 of 3)	intron (NM_001080440, intron 2 of 3)	3751	NM_001080440	131149	Hs.585021	NM_001080440	ENSG00000182447	OTOL1	C1QTNF15|C1QTNF16	otolin 1	protein-coding
chr4-66	chr4	155511913	155512067	+	7.81	0.929	promoter-TSS (NM_021871)	promoter-TSS (NM_021871)	-72	NM_021871	2243	Hs.351593	NM_000508	ENSG00000171560	FGA	Fib2	fibrinogen alpha chain	protein-coding
chr12-6	chr12	122478709	122478863	+	7.81	0.964	intron (NM_001024808, intron 3 of 5)	intron (NM_001024808, intron 3 of 5)	18994	NM_001024808	605	Hs.530970	NM_020993	ENSG00000110987	BCL7A	BCL7	BCL tumor suppressor 7A	protein-coding
chr8-22	chr8	82106236	82106390	+	7.81	0.867	Intergenic	AmnSINE1|SINE|Deu	-82010	NM_018440	55824	Hs.266175	NM_018440	ENSG00000076641	PAG1	CBP|PAG	phosphoprotein membrane anchor with glycosphingolipid microdomains 1	protein-coding
chr3-2	chr3	30638813	30638967	+	7.81	0.722	Intergenic	Intergenic	-9104	NM_001024847	7048	Hs.82028	NM_003242	ENSG00000163513	TGFBR2	AAT3|FAA3|LDS1B|LDS2|LDS2B|MFS2|RIIC|TAAD2|TBR-ii|TBRII|TGFR-2|TGFbeta-RII	transforming growth factor beta receptor 2	protein-coding
chr1-50	chr1	214680462	214680616	+	7.81	0.75	intron (NM_005401, intron 1 of 18)	intron (NM_005401, intron 1 of 18)	44485	NM_005401	5784	Hs.193557	NM_005401	ENSG00000152104	PTPN14	CATLPH|PEZ|PTP36	protein tyrosine phosphatase, non-receptor type 14	protein-coding
chr5-13	chr5	96501474	96501628	+	7.47	0.722	TTS (NM_001159749)	TTS (NM_001159749)	17454	NM_018343	55781	Hs.27021	NM_018343	ENSG00000058729	RIOK2	RIO2	RIO kinase 2	protein-coding
chr11-16	chr11	27417238	27417392	+	7.47	0.926	intron (NM_001346432, intron 1 of 16)	intron (NM_001346432, intron 1 of 16)	-32520	NM_030771	91057	Hs.143733	NM_030771	ENSG00000109881	CCDC34	L15|NY-REN-41|RAMA3	coiled-coil domain containing 34	protein-coding
chr5-15	chr5	41182988	41183142	+	7.47	0.778	intron (NM_000065, intron 6 of 17)	intron (NM_000065, intron 6 of 17)	30630	NM_000065	729	Hs.481992	NM_000065	ENSG00000039537	C6	-	complement C6	protein-coding
chr8-26	chr8	82914770	82914924	+	7.47	0.929	Intergenic	Intergenic	-160326	NR_145475	64089	Hs.492121	NM_022133	ENSG00000104497	SNX16	-	sorting nexin 16	protein-coding
chr3-5	chr3	9939689	9939843	+	7.47	0.893	Intergenic	Intergenic	-4530	NM_153483	132014	Hs.390823	NM_144640	ENSG00000163701	IL17RE	-	interleukin 17 receptor E	protein-coding
chr20-29	chr20	50320339	50320493	+	7.47	0.781	intron (NM_006045, intron 4 of 27)	intron (NM_006045, intron 4 of 27)	64534	NM_006045	10079	Hs.649234	NM_006045	ENSG00000054793	ATP9A	ATPIIA	ATPase phospholipid transporting 9A (putative)	protein-coding
chr2-70	chr2	165568298	165568452	+	7.47	0.568	intron (NM_001278461, intron 6 of 12)	intron (NM_001278461, intron 6 of 12)	-24088	NR_033309	100337591	Hs.664357	NR_033309	ENSG00000206869	SNORA70F	U70F	small nucleolar RNA, H/ACA box 70F	snoRNA
chr9-42	chr9	90011084	90011238	+	7.47	0.88	Intergenic	Intergenic	-100982	NM_001288731	1612	Hs.380277	NM_004938	ENSG00000196730	DAPK1	DAPK|ROCO3	death associated protein kinase 1	protein-coding
chr1-35	chr1	162351379	162351533	+	7.47	0.963	promoter-TSS (NM_001085375)	promoter-TSS (NM_001085375)	-64	NM_001085375	400793	Hs.447011	NM_001085375	ENSG00000239887	C1orf226	-	chromosome 1 open reading frame 226	protein-coding
chr17-30	chr17	21679203	21679357	+	7.47	0.688	Intergenic	L1MB4|LINE|L1	-50321	NR_144546	23666	Hs.499916	NR_144546	ENSG00000263563	UBBP4	-	ubiquitin B pseudogene 4	pseudo
chr7-24	chr7	90396569	90396723	+	7.47	0.917	intron (NM_001287135, intron 4 of 14)	intron (NM_001287135, intron 4 of 14)	57516	NM_001287137	5218	Hs.258576	NM_012395	ENSG00000058091	CDK14	PFTAIRE1|PFTK1	cyclin dependent kinase 14	protein-coding
chr1-37	chr1	231369641	231369795	+	7.47	0.605	intron (NM_152379, intron 2 of 6)	MER46C|DNA|TcMar-Tigger	-7201	NM_014236	8443	Hs.498028	NM_014236	ENSG00000116906	GNPAT	DAP-AT|DAPAT|DHAPAT|RCDP2	glyceronephosphate O-acyltransferase	protein-coding
chr4-69	chr4	37433095	37433249	+	7.47	0.92	intron (NM_001144990, intron 4 of 6)	L1MA9|LINE|L1	-22380	NM_001104629	55286	Hs.107527	NM_018302	ENSG00000154274	C4orf19	-	chromosome 4 open reading frame 19	protein-coding
chr18-28	chr18	28821896	28822050	+	7.47	0.926	Intergenic	Intergenic	-76079	NM_001942	1828	Hs.2633	NM_001942	ENSG00000134760	DSG1	CDHF4|DG1|DSG|EPKHE|EPKHIA|PPKS1|SPPK1	desmoglein 1	protein-coding
chr4-102	chr4	10091005	10091159	+	7.47	0.962	intron (NM_005112, intron 2 of 11)	intron (NM_005112, intron 2 of 11)	-10766	NR_036090	100423011		NR_036090	ENSG00000264931	MIR3138	mir-3138	microRNA 3138	ncRNA
chr2-71	chr2	201086059	201086213	+	7.47	0.815	Intergenic	HAL1|LINE|L1	-84468	NM_001282743	26010	Hs.120323	NM_015535	ENSG00000196141	SPATS2L	DNAPTP6|SGNP	spermatogenesis associated serine rich 2 like	protein-coding
chr17-27	chr17	64411466	64411620	+	7.47	0.844	non-coding (NR_110822, exon 2 of 4)	non-coding (NR_110822, exon 2 of 4)	1429	NR_110822	101928001	Hs.650730	NR_110822		PRKCA-AS1	-	PRKCA antisense RNA 1	ncRNA
chr4-60	chr4	185025739	185025893	+	7.47	0.774	intron (NM_153343, intron 6 of 7)	intron (NM_153343, intron 6 of 7)	113298	NM_153343	133121	Hs.297814	NM_153343	ENSG00000164303	ENPP6	NPP6	ectonucleotide pyrophosphatase/phosphodiesterase 6	protein-coding
chr9-35	chr9	100144742	100144896	+	7.47	0.833	Intergenic	Intergenic	14154	NR_026847	286359	Hs.132262	NM_182600		LOC286359	-	uncharacterized LOC286359	ncRNA
chr1-43	chr1	234953196	234953350	+	7.47	0.88	Intergenic	Intergenic	-57470	NR_148962	100130249	Hs.617350	NR_148962	ENSG00000279261	PP2672	-	uncharacterized LOC100130249	ncRNA
chr6-17	chr6	168675177	168675331	+	7.47	0.821	Intergenic	Intergenic	31636	NR_110870	101929420	Hs.571211	NR_110870	ENSG00000234647	LOC101929420	-	uncharacterized LOC101929420	ncRNA
chr6-16	chr6	162794390	162794544	+	7.47	0.683	intron (NM_013987, intron 2 of 10)	intron (NM_013987, intron 2 of 10)	-353697	NM_152410	135138	Hs.25791	NM_152410	ENSG00000112530	PACRG	GLUP|HAK005771|PARK2CRG	parkin coregulated	protein-coding
chr16-88	chr16	69705942	69706096	+	7.47	0.889	intron (NM_173215, intron 9 of 13)	MER77|LTR|ERVL	36559	NR_145753	109617018		NR_145753		SNORD13H	-	small nucleolar RNA, C/D box 13H	snoRNA
chr18-33	chr18	43027827	43027981	+	7.47	0.722	non-coding (NR_110899, exon 7 of 8)	non-coding (NR_110899, exon 7 of 8)	59097	NR_110899	101927980	Hs.591058	NR_110899		SLC14A2-AS1	-	SLC14A2 antisense RNA 1	ncRNA
chr18-26	chr18	2758424	2758578	+	7.13	0.862	intron (NM_015295, intron 34 of 47)	L1ME3B|LINE|L1	-88527	NM_032048	84034	Hs.532815	NM_032048	ENSG00000132205	EMILIN2	EMILIN-2|FOAP-10	elastin microfibril interfacer 2	protein-coding
chr2-86	chr2	101856081	101856235	+	7.13	0.917	Intergenic	HERVK11D-int|LTR|ERVK	-13187	NM_017546	55571	Hs.744080	NM_017546	ENSG00000158435	CNOT11	C2orf29|C40	CCR4-NOT transcription complex subunit 11	protein-coding
chr8-30	chr8	15571402	15571556	+	7.13	0.957	intron (NM_178234, intron 6 of 9)	intron (NM_178234, intron 6 of 9)	173883	NM_006765	7991	Hs.426324	NM_006765	ENSG00000104723	TUSC3	D8S1992|M33|MRT22|MRT7|MagT2|N33|OST3A	tumor suppressor candidate 3	protein-coding
chr6-25	chr6	64168602	64168756	+	7.13	0.767	Intergenic	Intergenic	-113238	NM_003463	7803	Hs.227777	NM_003463	ENSG00000112245	PTP4A1	HH72|PRL-1|PRL1|PTP(CAAX1)|PTPCAAX1	protein tyrosine phosphatase type IVA, member 1	protein-coding
chr4-94	chr4	134008711	134008865	+	7.13	0.774	Intergenic	L1ME3A|LINE|L1	61483	NR_125885	101927359	Hs.649960	NR_125885	ENSG00000250241	LOC101927359	-	uncharacterized LOC101927359	ncRNA
chr9-30	chr9	82186760	82186914	+	7.13	0.839	non-coding (NR_104239, exon 1 of 21)	non-coding (NR_104239, exon 1 of 21)	149	NM_001351550	7091	Hs.444213	NM_007005	ENSG00000106829	TLE4	BCE-1|BCE1|E(spI)|ESG|ESG4|GRG4|Grg-4	transducin like enhancer of split 4	protein-coding
chr12-5	chr12	121418760	121418914	+	7.13	0.767	intron (NM_000545, intron 1 of 9)	intron (NM_000545, intron 1 of 9)	2466	NM_000545	6927	Hs.654455	NM_000545	ENSG00000135100	HNF1A	HNF-1A|HNF1|HNF4A|IDDM20|LFB1|MODY3|TCF-1|TCF1	HNF1 homeobox A	protein-coding
chr14-10	chr14	37935757	37935911	+	7.13	0.706	intron (NM_001195297, intron 13 of 14)	intron (NM_001195297, intron 13 of 14)	128491	NM_004496	3169	Hs.163484	NM_004496	ENSG00000129514	FOXA1	HNF3A|TCF3A	forkhead box A1	protein-coding
chrY-71	chrY	10004624	10004778	+	7.13	0.742	Intergenic	L1MA9|LINE|L1	256294	NR_003593	100101121	Hs.522846	NR_003593	ENSG00000250204	TTTY23B	TTTY23	testis-specific transcript, Y-linked 23B (non-protein coding)	ncRNA
chr12-9	chr12	105712099	105712253	+	7.13	0.706	intron (NR_131986, intron 1 of 2)	LTR24B|LTR|ERV1	8619	NR_131986	105369954	Hs.368938	NR_131986	ENSG00000257642	KCCAT198	-	renal clear cell carcinoma-associated transcript 198	ncRNA
chr1-53	chr1	94849710	94849864	+	7.13	0.862	Intergenic	Intergenic	-34146	NM_002858	5825	Hs.700576	NM_002858	ENSG00000117528	ABCD3	ABC43|CBAS5|PMP70|PXMP1|ZWS2	ATP binding cassette subfamily D member 3	protein-coding
chr10-69	chr10	14716580	14716734	+	7.13	0.917	intron (NM_001282695, intron 1 of 5)	L1M3de|LINE|L1	-70240	NM_001282697	83641	Hs.446315	NM_031453	ENSG00000065809	FAM107B	C10orf45|HITS	family with sequence similarity 107 member B	protein-coding
chr19-15	chr19	39617295	39617449	+	7.13	0.84	intron (NM_001014832, intron 1 of 8)	intron (NM_001014832, intron 1 of 8)	952	NM_001014831	10298	Hs.20447	NM_005884	ENSG00000130669	PAK4	-	p21 (RAC1) activated kinase 4	protein-coding
chr12-4	chr12	69337724	69337878	+	7.13	0.821	intron (NM_001874, intron 1 of 8)	intron (NM_001874, intron 1 of 8)	-10822	NM_001005502	1368	Hs.654387	NM_001874	ENSG00000135678	CPM	-	carboxypeptidase M	protein-coding
chr1-105	chr1	46528679	46528833	+	6.79	0.957	intron (NM_001328653, intron 4 of 8)	intron (NM_001328653, intron 4 of 8)	67589	NM_001328651	8503	Hs.655387	NM_003629	ENSG00000117461	PIK3R3	p55|p55-GAMMA|p55PIK	phosphoinositide-3-kinase regulatory subunit 3	protein-coding
chr5-18	chr5	162800391	162800545	+	6.79	0.767	Intergenic	PABL_A|LTR|ERV1	-64109	NM_004060	900	Hs.79101	NM_004060	ENSG00000113328	CCNG1	CCNG	cyclin G1	protein-coding
chr1-44	chr1	8308027	8308181	+	6.79	0.833	Intergenic	Intergenic	39372	NR_125998	102724539	Hs.516816	NR_125998	ENSG00000227634	LINC01714	-	long intergenic non-protein coding RNA 1714	ncRNA
chr2-80	chr2	148221878	148222032	+	6.79	0.808	Intergenic	Intergenic	-380131	NM_001278579	92	Hs.470174	NM_001616	ENSG00000121989	ACVR2A	ACTRII|ACVR2	activin A receptor type 2A	protein-coding
chr7-17	chr7	413054	413208	+	6.79	0.87	Intergenic	Intergenic	-6260	NR_033960	442497	Hs.704269	NR_033960	ENSG00000249574	LOC442497	-	uncharacterized LOC442497	ncRNA
chr4-83	chr4	129495188	129495342	+	6.79	0.714	Intergenic	Intergenic	146094	NR_125882	100507487	Hs.549644	NR_125882	ENSG00000251432	LOC100507487	-	uncharacterized LOC100507487	ncRNA
chr2-90	chr2	196409421	196409575	+	6.79	0.96	Intergenic	Intergenic	-112034	NM_001127257	57181	Hs.650158	NM_020342	ENSG00000196950	SLC39A10	LZT-Hs2	solute carrier family 39 member 10	protein-coding
chr1-52	chr1	33414609	33414763	+	6.79	0.75	intron (NM_153341, intron 2 of 8)	intron (NM_153341, intron 2 of 8)	15728	NM_153341	127544	Hs.591504	NM_153341	ENSG00000116514	RNF19B	IBRDC3|NKLAM	ring finger protein 19B	protein-coding
chr20-33	chr20	3417986	3418140	+	6.79	0.862	Intergenic	Intergenic	-29754	NM_001009984	25943	Hs.516853	NM_001009984	ENSG00000088854	C20orf194	-	chromosome 20 open reading frame 194	protein-coding
chr2-89	chr2	191699062	191699216	+	6.79	0.875	Intergenic	Intergenic	-46408	NM_001256310	2744	Hs.116448	NM_014905	ENSG00000115419	GLS	AAD20|GAC|GAM|GLS1|KGA	glutaminase	protein-coding
chr6-19	chr6	106894976	106895130	+	6.79	0.821	Intergenic	Intergenic	10070	NR_134603	105377924	Hs.741855	NR_134603	ENSG00000282408	LOC105377924	-	uncharacterized LOC105377924	ncRNA
chr1-70	chr1	234917315	234917469	+	6.79	0.815	Intergenic	Intergenic	-21589	NR_148962	100130249	Hs.617350	NR_148962	ENSG00000279261	PP2672	-	uncharacterized LOC100130249	ncRNA
chr21-225	chr21	22604592	22604746	+	6.79	0.88	intron (NM_001352592, intron 2 of 18)	intron (NM_001352592, intron 2 of 18)	85247	NM_001352597	4685	Hs.473450	NM_004540	ENSG00000154654	NCAM2	NCAM21	neural cell adhesion molecule 2	protein-coding
chr10-70	chr10	34502485	34502639	+	6.79	0.812	intron (NM_019619, intron 22 of 24)	intron (NM_019619, intron 22 of 24)	-440954	NR_038932	100505583	Hs.568804	NR_038932	ENSG00000261683	LINC00838	-	long intergenic non-protein coding RNA 838	ncRNA
chr2-87	chr2	132769473	132769627	+	6.45	0.808	intron (NR_146485, intron 2 of 6)	intron (NR_146485, intron 2 of 6)	25923	NR_146485	101928067		NR_146484		LINC01945	-	long intergenic non-protein coding RNA 1945	ncRNA
chr2-116	chr2	211904538	211904692	+	6.45	0.677	Intergenic	Intergenic	422320	NR_002763	29034	Hs.658398	NR_002763	ENSG00000280837	CPS1-IT1	CPS1-IT|CPS1IT|CPS1IT1|PRO0132	CPS1 intronic transcript 1	ncRNA
chr2-72	chr2	43421437	43421591	+	6.45	0.909	Intergenic	Intergenic	32231	NM_006887	678	Hs.503093	NM_006887	ENSG00000152518	ZFP36L2	BRF2|ERF-2|ERF2|RNF162C|TIS11D	ZFP36 ring finger protein like 2	protein-coding
chr21-226	chr21	23435230	23435384	+	6.45	0.76	intron (NR_109959, intron 2 of 5)	intron (NR_109959, intron 2 of 5)	35471	NR_109959	101927843	Hs.652879	NR_109959	ENSG00000233215	LINC01687	-	long intergenic non-protein coding RNA 1687	ncRNA
chr7-33	chr7	140701519	140701673	+	6.45	0.75	Intergenic	Intergenic	12883	NM_016071	51650	Hs.416207	NM_016071	ENSG00000090263	MRPS33	CGI-139|MRP-S33|PTD003|S33mt	mitochondrial ribosomal protein S33	protein-coding
chr14-7	chr14	82285857	82286011	+	6.45	0.88	Intergenic	MER92B|LTR|ERV1	-76452	NR_146498	102724294		NR_146498	ENSG00000258718	LINC02311	-	long intergenic non-protein coding RNA 2311	ncRNA
chr8-24	chr8	30172202	30172356	+	6.45	0.75	Intergenic	Intergenic	-69738	NM_006867	11030	Hs.334587	NM_006867	ENSG00000157110	RBPMS	HERMES	RNA binding protein, mRNA processing factor	protein-coding
chr21-133	chr21	9462737	9462891	+	6.45	0.605	Intergenic	Intergenic	-363018	NR_128711	103504731		NR_128711	ENSG00000264462	MIR3648-2	hsa-mir-3648-2	microRNA 3648-2	ncRNA
chr1-89	chr1	31917656	31917810	+	6.45	0.864	Intergenic	LTR44|LTR|ERV1	31073	NM_001199039	347735	Hs.270655	NM_018565	ENSG00000168528	SERINC2	FKSG84|PRO0899|TDE2|TDE2L	serine incorporator 2	protein-coding
chr14-11	chr14	82000494	82000648	+	6.45	0.742	promoter-TSS (NM_005065)	promoter-TSS (NM_005065)	-366	NM_001244984	6400	Hs.181300	NM_005065	ENSG00000071537	SEL1L	PRO1063|SEL1-LIKE|SEL1L1	SEL1L, ERAD E3 ligase adaptor subunit	protein-coding
chr19-14	chr19	54714690	54714844	+	6.45	0.913	Intergenic	Intergenic	10005	NM_001321702	6203	Hs.467284	NM_001013	ENSG00000170889	RPS9	S9	ribosomal protein S9	protein-coding
chr3-9	chr3	113382214	113382368	+	6.45	0.647	intron (NM_001009899, intron 6 of 6)	intron (NM_001009899, intron 6 of 6)	33202	NM_001009899	205717	Hs.632570	NM_001009899	ENSG00000176542	USF3	KIAA2018	upstream transcription factor family member 3	protein-coding
chr13-13	chr13	22990513	22990667	+	6.45	0.76	Intergenic	L1MC1|LINE|L1	206166	NR_103810	100506622	Hs.255773	NR_103810	ENSG00000276476	LINC00540	-	long intergenic non-protein coding RNA 540	ncRNA
chr11-18	chr11	952336	952490	+	6.45	0.719	intron (NM_012305, intron 1 of 21)	intron (NM_012305, intron 1 of 21)	26604	NR_144510	161	Hs.19121	NM_012305	ENSG00000183020	AP2A2	ADTAB|CLAPA2|HIP-9|HIP9|HYPJ	adaptor related protein complex 2 subunit alpha 2	protein-coding
chr8-27	chr8	101486258	101486412	+	6.45	0.786	Intergenic	Intergenic	85604	NM_001270378	157567	Hs.530199	NM_198401	ENSG00000186106	ANKRD46	ANK-S|GENX-115279	ankyrin repeat domain 46	protein-coding
chr5-29	chr5	21527362	21527516	+	6.45	0.629	intron (NR_027026, intron 4 of 4)	intron (NR_027026, intron 4 of 4)	67850	NR_027028	728411	Hs.88181	NM_207331	ENSG00000183666	GUSBP1	-	glucuronidase, beta pseudogene 1	pseudo
chr5-31	chr5	31027927	31028081	+	6.45	0.862	Intergenic	Intergenic	-165758	NM_001362435	1004	Hs.124776	NM_004932	ENSG00000113361	CDH6	CAD6|KCAD	cadherin 6	protein-coding
chr5-20	chr5	127421184	127421338	+	6.45	0.8	intron (NM_001046, intron 1 of 26)	intron (NM_001046, intron 1 of 26)	1778	NM_001046	6558	Hs.162585	NM_001046	ENSG00000064651	SLC12A2	BSC|BSC2|NKCC1|PPP1R141	solute carrier family 12 member 2	protein-coding
chrY-87	chrY	10011900	10012054	+	6.45	0.808	Intergenic	Intergenic	263570	NR_003593	100101121	Hs.522846	NR_003593	ENSG00000250204	TTTY23B	TTTY23	testis-specific transcript, Y-linked 23B (non-protein coding)	ncRNA
chr4-82	chr4	124467469	124467623	+	6.45	0.778	Intergenic	Intergenic	-103600	NR_027105	285419	Hs.535763	NR_027105	ENSG00000249464	LINC01091	-	long intergenic non-protein coding RNA 1091	ncRNA
chr2-91	chr2	228626962	228627116	+	6.45	0.724	Intergenic	Intergenic	-44294	NM_025243	80704	Hs.221597	NM_025243	ENSG00000135917	SLC19A3	BBGD|THMD2|THTR2	solute carrier family 19 member 3	protein-coding
chr1-86	chr1	203868555	203868709	+	6.45	0.846	Intergenic	LTR37B|LTR|ERV1	37654	NM_001328637	6635	Hs.334612	NM_003094	ENSG00000182004	SNRPE	HYPT11|SME|Sm-E|snRNP-E	small nuclear ribonucleoprotein polypeptide E	protein-coding
chr3-6	chr3	148320101	148320255	+	6.45	0.704	Intergenic	Intergenic	-95480	NM_009585	185	Hs.477887	NM_000685	ENSG00000144891	AGTR1	AG2S|AGTR1B|AT1|AT1AR|AT1B|AT1BR|AT1R|AT2R1|HAT1R	angiotensin II receptor type 1	protein-coding
chr6-20	chr6	7140063	7140217	+	6.45	0.88	intron (NM_001003698, intron 1 of 11)	intron (NM_001003698, intron 1 of 11)	32054	NM_001003698	6239	Hs.298248	NM_002955	ENSG00000124782	RREB1	FINB|HNT|LZ321|RREB-1|Zep-1	ras responsive element binding protein 1	protein-coding
chr4-95	chr4	163605248	163605402	+	6.45	0.828	Intergenic	Intergenic	409455	NR_039659	100616234		NR_039659	ENSG00000283468	MIR4454	-	microRNA 4454	ncRNA
chr18-24	chr18	7062964	7063118	+	6.45	0.741	intron (NM_005559, intron 3 of 62)	intron (NM_005559, intron 3 of 62)	54772	NM_005559	284217	Hs.270364	NM_005559	ENSG00000101680	LAMA1	LAMA|PTBHS|S-LAM-alpha	laminin subunit alpha 1	protein-coding
chr3-11	chr3	71410589	71410743	+	6.45	0.905	intron (NM_001012505, intron 3 of 6)	intron (NM_001012505, intron 3 of 6)	-56755	NM_001244812	27086	Hs.59368	NM_032682	ENSG00000114861	FOXP1	12CC4|HSPC215|MFH|QRF1|hFKH1B	forkhead box P1	protein-coding
chr10-109	chr10	47148849	47149003	+	6.45	0.833	intron (NR_033957, intron 1 of 3)	L1ME4a|LINE|L1	2474	NR_033957	643650	Hs.744313	NR_033957	ENSG00000285294	LINC00842	-	long intergenic non-protein coding RNA 842	ncRNA
chr22-7	chr22	38128094	38128248	+	6.45	0.778	intron (NM_001039141, intron 7 of 23)	intron (NM_001039141, intron 7 of 23)	-14070	NM_007032	11078	Hs.533030	NM_007032	ENSG00000100106	TRIOBP	DFNB28|HRIHFB2122|TAP68|TARA|dJ37E16.4	TRIO and F-actin binding protein	protein-coding
chr10-92	chr10	28654875	28655029	+	6.45	0.741	Intergenic	LTR48B|LTR|ERV1	-62957	NR_134517	143098	Hs.499159	NM_173496	ENSG00000150054	MPP7	-	membrane palmitoylated protein 7	protein-coding
chr17-35	chr17	46873193	46873347	+	6.45	0.769	intron (NM_001130918, intron 8 of 15)	intron (NM_001130918, intron 8 of 15)	-1584	NM_173623	284076	Hs.91930	NM_173623	ENSG00000170703	TTLL6	TTL.6	tubulin tyrosine ligase like 6	protein-coding
chr6-28	chr6	142696526	142696680	+	6.45	0.833	intron (NM_001032394, intron 4 of 24)	intron (NM_001032394, intron 4 of 24)	73547	NM_020455	57211	Hs.743302	NM_020455	ENSG00000112414	ADGRG6	APG1|DREG|GPR126|LCCS9|PR126|PS1TP2|VIGR	adhesion G protein-coupled receptor G6	protein-coding
chr7-36	chr7	20335599	20335753	+	6.45	0.826	promoter-TSS (NR_110117)	promoter-TSS (NR_110117)	-655	NR_110117	101927769	Hs.256080	NR_110117	ENSG00000226097	LOC101927769	-	uncharacterized LOC101927769	ncRNA
chr14-16	chr14	49383842	49383996	+	6.45	0.923	Intergenic	L2a|LINE|L2	669215	NM_001030001	6235	Hs.156367	NM_001032	ENSG00000213741	RPS29	DBA13|S29|uS14	ribosomal protein S29	protein-coding
chr2-73	chr2	60707700	60707854	+	6.45	0.844	intron (NM_138559, intron 2 of 4)	intron (NM_138559, intron 2 of 4)	72856	NM_138559	53335	Hs.370549	NM_018014	ENSG00000119866	BCL11A	BCL11A-L|BCL11A-S|BCL11A-XL|BCL11a-M|CTIP1|DILOS|EVI9|HBFQTL5|ZNF856	B cell CLL/lymphoma 11A	protein-coding
chr11-21	chr11	123458919	123459073	+	6.11	0.885	intron (NM_001330396, intron 4 of 19)	intron (NM_001330396, intron 4 of 19)	28026	NM_001286564	57476	Hs.144725	NM_020716	ENSG00000023171	GRAMD1B	LINC01059	GRAM domain containing 1B	protein-coding
chr2-104	chr2	173913661	173913815	+	6.11	0.742	intron (NM_001100397, intron 27 of 27)	MIRb|SINE|MIR	-26827	NM_133646	51776	Hs.444451	NM_016653	ENSG00000091436	MAP3K20	AZK|CNM6|MLK7|MLT|MLTK|MLTKalpha|MLTKbeta|MRK|SFMMP|ZAK|mlklak|pk	mitogen-activated protein kinase kinase kinase 20	protein-coding
chr2-93	chr2	43206837	43206991	+	6.11	0.952	Intergenic	Intergenic	59768	NR_110585	102723854	Hs.570165	NR_110585	ENSG00000231826	LINC01819	-	long intergenic non-protein coding RNA 1819	ncRNA
chr4-139	chr4	175181375	175181529	+	6.11	0.786	intron (NM_012180, intron 2 of 5)	MIR|SINE|MIR	-23376	NM_001040157	80817	Hs.555989	NM_030633	ENSG00000164118	CEP44	KIAA1712|PS1TP3	centrosomal protein 44	protein-coding
chr7-28	chr7	543279	543433	+	6.11	0.95	intron (NM_002607, intron 4 of 6)	intron (NM_002607, intron 4 of 6)	16125	NM_033023	5154	Hs.535898	NM_002607	ENSG00000197461	PDGFA	PDGF-A|PDGF1	platelet derived growth factor subunit A	protein-coding
chr13-10	chr13	63643771	63643925	+	6.11	0.75	Intergenic	L1MDa|LINE|L1	258379	NR_126409	104355293	Hs.121439	NR_126409	ENSG00000227564	LINC00376	-	long intergenic non-protein coding RNA 376	ncRNA
chr12-7	chr12	6989933	6990087	+	6.11	0.857	intron (NR_135083, intron 2 of 3)	AluJr|SINE|Alu	-3135	NR_002803	283345	Hs.720698	NR_002803	ENSG00000240370	RPL13P5	RPL13-2|RPL13L|RPL13_4_1199|RRPL13L	ribosomal protein L13 pseudogene 5	pseudo
chr7-32	chr7	121354699	121354853	+	6.11	0.846	Intergenic	MIR|SINE|MIR	-158383	NM_001206838	5803	Hs.489824	NM_002851	ENSG00000106278	PTPRZ1	HPTPZ|HPTPzeta|PTP-ZETA|PTP18|PTPRZ|PTPZ|R-PTP-zeta-2|RPTPB|RPTPbeta|phosphacan	protein tyrosine phosphatase, receptor type Z1	protein-coding
chr5-19	chr5	73877011	73877165	+	6.11	0.864	Intergenic	Intergenic	-44287	NR_126354	104310351	Hs.582291	NR_126354	ENSG00000248673	LINC01331	-	long intergenic non-protein coding RNA 1331	ncRNA
chr3-14	chr3	12263293	12263447	+	6.11	0.75	Intergenic	Intergenic	-62519	NM_003256	7079	Hs.591665	NM_003256	ENSG00000157150	TIMP4	TIMP-4	TIMP metallopeptidase inhibitor 4	protein-coding
chr11-15	chr11	101986384	101986538	+	6.11	0.84	intron (NM_001282101, intron 2 of 8)	intron (NM_001282101, intron 2 of 8)	3290	NM_001195045	10413	Hs.503692	NM_006106	ENSG00000137693	YAP1	COB1|YAP|YAP2|YAP65|YKI	Yes associated protein 1	protein-coding
chr1-75	chr1	28648811	28648965	+	6.11	0.87	Intergenic	Intergenic	-6625	NM_017638	54797	Hs.479911	NM_017638	ENSG00000130772	MED18	SRB5|p28b	mediator complex subunit 18	protein-coding
chr20-45	chr20	49378364	49378518	+	6.11	0.818	Intergenic	Intergenic	30360	NM_032521	84612	Hs.589848	NM_032521	ENSG00000124171	PARD6B	PAR6B	par-6 family cell polarity regulator beta	protein-coding
chr13-4	chr13	27543047	27543201	+	6.11	0.864	Intergenic	Intergenic	-156546	NR_046547	100874070	Hs.524923	NR_046547		USP12-AS1	-	USP12 antisense RNA 1	ncRNA
chr9-43	chr9	100169165	100169319	+	6.11	0.905	Intergenic	Intergenic	-5060	NM_001302884	23424	Hs.193842	NM_014290	ENSG00000196116	TDRD7	CATC4|PCTAIRE2BP|TRAP	tudor domain containing 7	protein-coding
chr6-27	chr6	138825380	138825534	+	6.11	0.909	intron (NM_020464, intron 1 of 6)	L2c|LINE|L2	-4878	NM_001144060	57224	Hs.652741	NM_020464	ENSG00000135540	NHSL1	C6orf63	NHS like 1	protein-coding
chr5-16	chr5	21479598	21479752	+	6.11	0.692	intron (NR_027026, intron 3 of 4)	intron (NR_027026, intron 3 of 4)	20086	NR_027028	728411	Hs.88181	NM_207331	ENSG00000183666	GUSBP1	-	glucuronidase, beta pseudogene 1	pseudo
chr3-8	chr3	100333005	100333159	+	6.11	0.905	intron (NM_032787, intron 1 of 15)	intron (NM_032787, intron 1 of 15)	4649	NM_032787	84873	Hs.334511	NM_032787	ENSG00000144820	ADGRG7	GPR128	adhesion G protein-coupled receptor G7	protein-coding
chr9-48	chr9	97295567	97295721	+	6.11	0.72	Intergenic	Intergenic	-21683	NR_121566	101928099	Hs.674409	NR_121566		PCAT7	PCAN-R2	prostate cancer associated transcript 7 (non-protein coding)	ncRNA
chr8-28	chr8	120981980	120982134	+	6.11	0.935	intron (NM_022783, intron 4 of 8)	intron (NM_022783, intron 4 of 8)	96162	NM_022783	64798	Hs.112981	NM_022783	ENSG00000155792	DEPTOR	DEP.6|DEPDC6	DEP domain containing MTOR interacting protein	protein-coding
chr7-23	chr7	87856291	87856445	+	6.11	0.88	promoter-TSS (NM_198901)	promoter-TSS (NM_198901)	-60	NM_198901	6717	Hs.489040	NM_003130	ENSG00000075142	SRI	CP-22|CP22|SCN|V19	sorcin	protein-coding
chr1-130	chr1	190071977	190072131	+	6.11	0.75	intron (NM_199051, intron 7 of 7)	intron (NM_199051, intron 7 of 7)	373086	NM_001317188	339479	Hs.65765	NM_199051	ENSG00000162670	BRINP3	DBCCR1L|DBCCR1L1|FAM5C	BMP/retinoic acid inducible neural specific 3	protein-coding
chr6-39	chr6	57231829	57231983	+	6.11	0.7	intron (NM_000947, intron 5 of 14)	intron (NM_000947, intron 5 of 14)	-23024	NR_036097	100422884		NR_036097	ENSG00000212017	MIR548U	-	microRNA 548u	ncRNA
chrY-119	chrY	9958059	9958213	+	6.11	0.875	Intergenic	L1MA2|LINE|L1	209729	NR_003593	100101121	Hs.522846	NR_003593	ENSG00000250204	TTTY23B	TTTY23	testis-specific transcript, Y-linked 23B (non-protein coding)	ncRNA
chr2-103	chr2	171430275	171430429	+	6.11	0.84	intron (NM_001083615, intron 31 of 33)	intron (NM_001083615, intron 31 of 33)	140725	NR_027433	440925	Hs.668461	NM_001013712	ENSG00000222033	LINC01124	-	long intergenic non-protein coding RNA 1124	ncRNA
chr3-23	chr3	101573566	101573720	+	6.11	0.815	intron (NM_001005474, intron 7 of 12)	intron (NM_001005474, intron 7 of 12)	5285	NM_031419	64332	Hs.319171	NM_031419	ENSG00000144802	NFKBIZ	IKBZ|INAP|MAIL	NFKB inhibitor zeta	protein-coding
chr6-23	chr6	47387549	47387703	+	6.11	0.792	Intergenic	Intergenic	-57899	NM_012120	23607	Hs.485518	NM_012120	ENSG00000198087	CD2AP	CMS	CD2 associated protein	protein-coding
chr9-45	chr9	41956717	41956871	+	6.11	0.613	Intergenic	L1M1|LINE|L1	-1617	NR_126046	389741	Hs.380240	NM_203448	ENSG00000278175	GLIDR	LINC01172|TCONS_00015562	glioblastoma down-regulated RNA	ncRNA
chr5-47	chr5	145359026	145359180	+	5.77	0.85	intron (NM_152550, intron 2 of 9)	MER63A|DNA|hAT-Blackjack	42977	NM_152550	153769	Hs.443728	NM_152550	ENSG00000156463	SH3RF2	HEPP1|POSHER|PPP1R39|RNF158	SH3 domain containing ring finger 2	protein-coding
chr5-45	chr5	133751704	133751858	+	5.77	0.917	Intergenic	Intergenic	-4183	NM_080656	91368	Hs.156506	NM_080656	ENSG00000237190	CDKN2AIPNL	-	CDKN2A interacting protein N-terminal like	protein-coding
chr2-118	chr2	22449536	22449690	+	5.77	0.87	Intergenic	L1M4|LINE|L1	-309738	NR_110577	102723362	Hs.502887	NR_110577	ENSG00000233587	LINC01884	-	long intergenic non-protein coding RNA 1884	ncRNA
chr1-62	chr1	85926249	85926403	+	5.77	0.8	intron (NM_001134445, intron 2 of 6)	intron (NM_001134445, intron 2 of 6)	4563	NM_012137	23576	Hs.713411	NM_012137	ENSG00000153904	DDAH1	DDAH|DDAH-1|DDAHI|HEL-S-16	dimethylarginine dimethylaminohydrolase 1	protein-coding
chr14-17	chr14	84026366	84026520	+	5.77	0.826	Intergenic	Intergenic	917467	NR_146650	101928599		NR_146650	ENSG00000258743	LINC02301	-	long intergenic non-protein coding RNA 2301	ncRNA
chr16-107	chr16	33063879	33064033	+	5.77	0.947	Intergenic	L1M4b|LINE|L1	-141627	NM_016212	24150	Hs.592038	NM_015369	ENSG00000183632	TP53TG3	P53TG3|TP53TG3A|TP53TG3E|TP53TG3F	TP53 target 3	protein-coding
chr20-40	chr20	14966866	14967020	+	5.77	0.783	intron (NM_001351663, intron 5 of 17)	intron (NM_001351663, intron 5 of 17)	-56779	NR_037841	100379174	Hs.407533	NR_037841	ENSG00000235914	MACROD2-AS1	BA318C17.1|NCRNA00186	MACROD2 antisense RNA 1	ncRNA
chr2-120	chr2	47572301	47572455	+	5.77	0.714	promoter-TSS (NR_110208)	promoter-TSS (NR_110208)	-165	NR_110207	101927043	Hs.515976	NR_110207	ENSG00000234690	LOC101927043	-	uncharacterized LOC101927043	ncRNA
chr5-25	chr5	75818463	75818617	+	5.77	0.72	intron (NM_006633, intron 2 of 35)	intron (NM_006633, intron 2 of 35)	-24694	NM_001285460	10788	Hs.291030	NM_006633	ENSG00000145703	IQGAP2	-	IQ motif containing GTPase activating protein 2	protein-coding
chr3-35	chr3	77091484	77091638	+	5.77	0.75	intron (NM_001290039, intron 1 of 26)	intron (NM_001290039, intron 1 of 26)	2267	NM_002942	6092	Hs.13305	NM_002942	ENSG00000185008	ROBO2	SAX3	roundabout guidance receptor 2	protein-coding
chr20-39	chr20	6684923	6685077	+	5.77	0.909	Intergenic	Intergenic	31783	NR_146909	105372516	Hs.580741	NR_146909		LINC01713	-	long intergenic non-protein coding RNA 1713	ncRNA
chr4-84	chr4	181002319	181002473	+	5.77	0.741	Intergenic	Intergenic	1077906	NR_033918	728081	Hs.535735	NR_033918	ENSG00000248197	LINC00290	NCRNA00290	long intergenic non-protein coding RNA 290	ncRNA
chr21-102	chr21	9415060	9415214	+	5.77	0.833	Intergenic	Intergenic	-410695	NR_128711	103504731		NR_128711	ENSG00000264462	MIR3648-2	hsa-mir-3648-2	microRNA 3648-2	ncRNA
chr18-27	chr18	24337467	24337621	+	5.77	0.792	Intergenic	Intergenic	-53942	NR_024259	728606	Hs.170599	NR_024259	ENSG00000265369	PCAT18	LINC01092	prostate cancer associated transcript 18 (non-protein coding)	ncRNA
chr10-111	chr10	96440338	96440492	+	5.77	0.643	Intergenic	Intergenic	-2836	NM_000772	1562	Hs.511872	NM_000772	ENSG00000108242	CYP2C18	CPCI|CYP2C|CYP2C17|P450-6B/29C|P450IIC17	cytochrome P450 family 2 subfamily C member 18	protein-coding
chr4-113	chr4	170035857	170036011	+	5.77	0.947	intron (NM_020870, intron 10 of 11)	intron (NM_020870, intron 10 of 11)	-104466	NM_032783	84869	Hs.659311	NM_032783	ENSG00000145439	CBR4	SDR45C1	carbonyl reductase 4	protein-coding
chr14-8	chr14	24082837	24082991	+	5.77	0.724	Intergenic	Intergenic	-16410	NM_001318835	10202	Hs.272499	NM_005794	ENSG00000100867	DHRS2	HEP27|SDR25C1	dehydrogenase/reductase 2	protein-coding
chr9-53	chr9	69958650	69958804	+	5.77	0.81	Intergenic	ALR/Alpha|Satellite|centr	-200943	NR_121570	101928381	Hs.708686	NR_121570		LOC101928381	-	uncharacterized LOC101928381	ncRNA
chr7-31	chr7	116412632	116412786	+	5.77	0.714	intron (NM_000245, intron 14 of 20)	intron (NM_000245, intron 14 of 20)	-89854	NM_006136	830	Hs.446123	NM_006136	ENSG00000198898	CAPZA2	CAPPA2|CAPZ	capping actin protein of muscle Z-line subunit alpha 2	protein-coding
chr15-1	chr15	45731778	45731932	+	5.77	0.773	Intergenic	LTR56|LTR|ERV1	6607	NR_030599	100126311		NR_030599	ENSG00000284386	MIR147B	MIRN147B|mir-147b	microRNA 147b	ncRNA
chr1-61	chr1	67604908	67605062	+	5.77	0.885	Intergenic	MIR|SINE|MIR	-4331	NM_001276352	400757	Hs.666621	NM_001013674	ENSG00000203963	C1orf141	-	chromosome 1 open reading frame 141	protein-coding
chr2-115	chr2	210373073	210373227	+	5.77	0.731	intron (NM_001039538, intron 2 of 14)	intron (NM_001039538, intron 2 of 14)	-71253	NM_002374	4133	Hs.368281	NM_002374	ENSG00000078018	MAP2	MAP2A|MAP2B|MAP2C	microtubule associated protein 2	protein-coding
chr1-107	chr1	82382400	82382554	+	5.77	0.75	intron (NM_001350698, intron 3 of 22)	intron (NM_001350698, intron 3 of 22)	115855	NM_001350698	23266	Hs.24212	NM_012302	ENSG00000117114	ADGRL2	CIRL2|CL2|LEC1|LPHH1|LPHN2	adhesion G protein-coupled receptor L2	protein-coding
chr2-129	chr2	91739797	91739951	+	5.77	0.818	Intergenic	(CATTT)n|Simple_repeat|Simple_repeat	108101	NR_027238	654342	Hs.469287	NR_027238		LOC654342	-	lymphocyte-specific protein 1 pseudogene	pseudo
chr1-63	chr1	88261723	88261877	+	5.77	0.905	Intergenic	Intergenic	-424462	NR_038324	100505768	Hs.125247	NR_038324	ENSG00000227290	LINC01364	-	long intergenic non-protein coding RNA 1364	ncRNA
chr4-124	chr4	24575994	24576148	+	5.77	0.783	intron (NM_001358, intron 2 of 13)	intron (NM_001358, intron 2 of 13)	10113	NM_001358	1665	Hs.696074	NM_001358	ENSG00000109606	DHX15	DBP1|DDX15|HRH2|PRP43|PRPF43|PrPp43p	DEAH-box helicase 15	protein-coding
chr1-126	chr1	149032483	149032637	+	5.77	0.68	intron (NR_104217, intron 2 of 17).3	intron (NR_104217, intron 2 of 17).3	77165	NR_104217	101929780	Hs.534675	NR_104217	ENSG00000272150	NBPF25P	WI2-925H4.1	NBPF member 25, pseudogene	pseudo
chr9-44	chr9	37966466	37966620	+	5.77	0.87	intron (NM_003028, intron 3 of 5)	intron (NM_003028, intron 3 of 5)	-62193	NR_024873	92014	Hs.634120	NM_033412	ENSG00000122696	SLC25A51	CG7943|MCART1	solute carrier family 25 member 51	protein-coding
chr21-183	chr21	17032251	17032405	+	5.77	0.87	Intergenic	Intergenic	-69925	NM_001283042	29761	Hs.743994	NM_013396	ENSG00000155313	USP25	USP21	ubiquitin specific peptidase 25	protein-coding
chr5-27	chr5	119642179	119642333	+	5.77	0.667	Intergenic	Intergenic	-157717	NM_001300783	51334	Hs.157461	NM_016644	ENSG00000184838	PRR16	DSC54|LARGEN	proline rich 16	protein-coding
chr11-19	chr11	22696186	22696340	+	5.77	0.826	promoter-TSS (NM_005256)	promoter-TSS (NM_005256)	-56	NM_005256	2620	Hs.711297	NM_005256	ENSG00000148935	GAS2	GAS-2	growth arrest specific 2	protein-coding
chr15-2	chr15	57959850	57960004	+	5.77	0.81	intron (NR_104369, intron 11 of 12)	intron (NR_104369, intron 11 of 12)	-38792	NM_015532	81488	Hs.437256	NM_015532	ENSG00000255529	POLR2M	GCOM1|GRINL1A|Gdown|Gdown1	RNA polymerase II subunit M	protein-coding
chr9-66	chr9	104128712	104128866	+	5.77	0.909	intron (NM_001701, intron 3 of 3)	MIRc|SINE|MIR	17012	NM_001127610	570	Hs.284712	NM_001701	ENSG00000136881	BAAT	BACAT|BAT	bile acid-CoA:amino acid N-acyltransferase	protein-coding
chr5-24	chr5	34466734	34466888	+	5.77	0.708	Intergenic	HERVK11D-int|LTR|ERVK	-189622	NM_001145522	26064	Hs.431400	NM_015577	ENSG00000039560	RAI14	NORPEG|RAI13	retinoic acid induced 14	protein-coding
chr9-47	chr9	77472098	77472252	+	5.77	0.731	intron (NM_001177310, intron 2 of 38)	intron (NM_001177310, intron 2 of 38)	30088	NM_001177311	140803	Hs.272225	NM_017662	ENSG00000119121	TRPM6	CHAK2|HMGX|HOMG|HOMG1|HSH	transient receptor potential cation channel subfamily M member 6	protein-coding
chr6-26	chr6	123092540	123092694	+	5.77	0.846	intron (NM_001319042, intron 1 of 3)	intron (NM_001319042, intron 1 of 3)	-8003	NM_001446	2173	Hs.26770	NM_001446	ENSG00000164434	FABP7	B-FABP|BLBP|FABPB|MRG	fatty acid binding protein 7	protein-coding
chr15-3	chr15	72301700	72301854	+	5.77	0.792	intron (NM_006901, intron 7 of 41)	Charlie7|DNA|hAT-Charlie	-104822	NM_001166340	123228	Hs.513002	NM_145204	ENSG00000166192	SENP8	DEN1|NEDP1|PRSC2	SUMO peptidase family member, NEDD8 specific	protein-coding
chr3-25	chr3	136344079	136344233	+	5.77	0.76	intron (NM_005862, intron 2 of 33)	L2b|LINE|L2	127089	NM_005862	10274	Hs.412586	NM_005862	ENSG00000118007	STAG1	MRD47|SA1|SCC3A	stromal antigen 1	protein-coding
chr9-36	chr9	29999701	29999855	+	5.77	0.864	Intergenic	Intergenic	408674	NR_046204	401497	Hs.680131	NR_046204		LINC01242	-	long intergenic non-protein coding RNA 1242	ncRNA
chr14-15	chr14	47203682	47203836	+	5.77	0.909	Intergenic	L1MCb|LINE|L1	-82731	NM_080746	140801	Hs.308332	NM_080746	ENSG00000165496	RPL10L	RPL10_5_1358	ribosomal protein L10 like	protein-coding
chr13-5	chr13	73745375	73745529	+	5.77	0.875	Intergenic	Intergenic	112522	NM_001730	688	Hs.508234	NM_001730	ENSG00000102554	KLF5	BTEB2|CKLF|IKLF	Kruppel like factor 5	protein-coding
chr6-46	chr6	113120741	113120895	+	5.77	0.818	Intergenic	Intergenic	452286	NM_001013734	442247	Hs.448264	NM_001013734	ENSG00000251258	RFPL4B	RNF211	ret finger protein like 4B	protein-coding
chr5-37	chr5	135459238	135459392	+	5.77	0.92	Intergenic	Intergenic	-9219	NM_001001420	4090	Hs.167700	NM_005903	ENSG00000113658	SMAD5	DWFC|JV5-1|MADH5	SMAD family member 5	protein-coding
chr3-27	chr3	153741045	153741199	+	5.77	0.81	Intergenic	Intergenic	-97670	NM_001251962	26084	Hs.240845	NM_015595	ENSG00000114790	ARHGEF26	CSGEF|HMFN1864|SGEF	Rho guanine nucleotide exchange factor 26	protein-coding
chr17-42	chr17	41266322	41266476	+	5.43	0.842	intron (NM_007297, intron 2 of 21)	intron (NM_007297, intron 2 of 21)	9733	NM_007298	672	Hs.194143	NM_007294	ENSG00000012048	BRCA1	BRCAI|BRCC1|BROVCA1|FANCS|IRIS|PNCA4|PPP1R53|PSCP|RNF53	BRCA1, DNA repair associated	protein-coding
chr10-113	chr10	114853369	114853523	+	5.43	0.818	intron (NM_001146283, intron 5 of 12)	intron (NM_001146283, intron 5 of 12)	-32946	NM_001349871	6934	Hs.593995	NM_030756	ENSG00000148737	TCF7L2	TCF-4|TCF4	transcription factor 7 like 2	protein-coding
chr18-34	chr18	47493631	47493785	+	5.43	0.739	intron (NM_001080467, intron 10 of 39)	intron (NM_001080467, intron 10 of 39)	153315	NR_117096	103091864	Hs.646459	NR_117096	ENSG00000267322	SNHG22	SCARNA17|SCARNA17HG	small nucleolar RNA host gene 22	ncRNA
chr1-87	chr1	234779081	234779235	+	5.43	0.895	Intergenic	Intergenic	-2877	NR_125944	101927787	Hs.520658	NR_125944	ENSG00000228044	LOC101927787	-	uncharacterized LOC101927787	ncRNA
chr5-34	chr5	90245712	90245866	+	5.43	0.739	intron (NR_003149, intron 83 of 89)	intron (NR_003149, intron 83 of 89)	364430	NR_103549	100505994	Hs.628363	NR_103548	ENSG00000248323	LUCAT1	SCAL1	lung cancer associated transcript 1 (non-protein coding)	ncRNA
chr10-101	chr10	18444208	18444362	+	5.43	0.81	intron (NM_001167945, intron 2 of 13)	L1ME3A|LINE|L1	14543	NM_201571	783	Hs.59093	NM_000724	ENSG00000165995	CACNB2	CACNLB2|CAVB2|MYSB	calcium voltage-gated channel auxiliary subunit beta 2	protein-coding
chr6-53	chr6	155185078	155185232	+	5.43	0.786	Intergenic	Intergenic	10661	NR_036100	100422821		NR_036100	ENSG00000264814	MIR1273C	-	microRNA 1273c	ncRNA
chr2-92	chr2	20643186	20643340	+	5.43	0.731	Intergenic	Intergenic	-3569	NM_004040	388	Hs.502876	NM_004040	ENSG00000143878	RHOB	ARH6|ARHB|MST081|MSTP081|RHOH6	ras homolog family member B	protein-coding
chr2-94	chr2	43390164	43390318	+	5.43	0.762	Intergenic	Intergenic	-60658	NR_151714	100506047	Hs.127112	NR_151714		LINC02580	-	long intergenic non-protein coding RNA 2580	ncRNA
chr1-90	chr1	106175480	106175634	+	5.43	0.692	Intergenic	LTR38B|LTR|ERV1	-14000	NR_125955	101928476	Hs.563856	NR_125954	ENSG00000230768	LINC01676	-	long intergenic non-protein coding RNA 1676	ncRNA
chr3-24	chr3	123473984	123474138	+	5.43	0.889	intron (NM_053027, intron 4 of 32)	intron (NM_053027, intron 4 of 32)	65570	NR_046629	100873940	Hs.667316	NR_046629	ENSG00000250174	MYLK-AS2	-	MYLK antisense RNA 2	ncRNA
chr12-13	chr12	48585971	48586125	+	5.43	0.8	Intergenic	MER51-int|LTR|ERV1	8682	NM_001013635	387856	Hs.251699	NM_001013635	ENSG00000177875	CCDC184	C12orf68	coiled-coil domain containing 184	protein-coding
chr16-122	chr16	64136485	64136639	+	5.43	0.909	Intergenic	L1MC3|LINE|L1	1019478	NM_001308392	1009	Hs.116471	NM_001797	ENSG00000140937	CDH11	CAD11|CDHOB|OB|OSF-4	cadherin 11	protein-coding
chr8-35	chr8	87268024	87268178	+	5.43	0.818	Intergenic	Intergenic	-25497	NM_138817	157724	Hs.149095	NM_138817	ENSG00000164893	SLC7A13	AGT-1|AGT1|XAT2	solute carrier family 7 member 13	protein-coding
chr1-46	chr1	116695877	116696031	+	5.43	0.87	Intergenic	Intergenic	41578	NM_152367	126868	Hs.376194	NM_152367	ENSG00000173212	MAB21L3	C1orf161	mab-21 like 3	protein-coding
chr1-69	chr1	157210569	157210723	+	5.43	0.8	Intergenic	Intergenic	-102263	NM_005240	2117	Hs.105636	NM_005240	ENSG00000117036	ETV3	METS|PE-1|PE1	ETS variant 3	protein-coding
chr16-100	chr16	21244883	21245037	+	5.43	0.81	promoter-TSS (NM_145865)	promoter-TSS (NM_145865)	-56	NM_145865	257629	Hs.115959	NM_145865	ENSG00000175311	ANKS4B	HARP	ankyrin repeat and sterile alpha motif domain containing 4B	protein-coding
chr15-5	chr15	59548270	59548424	+	5.43	0.905	intron (NM_004998, intron 4 of 27)	intron (NM_004998, intron 4 of 27)	49332	NM_033195	92483	Hs.307052	NM_033195	ENSG00000171989	LDHAL6B	LDH6B|LDHAL6|LDHL	lactate dehydrogenase A like 6B	protein-coding
chr22-6	chr22	32641129	32641283	+	5.43	0.708	intron (NM_014227, intron 5 of 14)	intron (NM_014227, intron 5 of 14)	10112	NM_014227	6527	Hs.130101	NM_014227	ENSG00000100191	SLC5A4	DJ90G24.4|SAAT1|SGLT3	solute carrier family 5 member 4	protein-coding
chr11-17	chr11	100647060	100647214	+	5.43	0.88	intron (NM_152432, intron 2 of 23)	intron (NM_152432, intron 2 of 23)	-88451	NR_133571	100128386	Hs.635125	NR_133571	ENSG00000248027	LOC100128386	-	uncharacterized LOC100128386	ncRNA
chr4-108	chr4	54453453	54453607	+	5.43	0.739	intron (NM_001126328, intron 1 of 10)	intron (NM_001126328, intron 1 of 10)	4223	NM_001126328	84708	Hs.518760	NM_032622	ENSG00000072201	LNX1	LNX|MPDZ|PDZRN2	ligand of numb-protein X 1	protein-coding
chr7-37	chr7	25223291	25223445	+	5.43	0.857	Intergenic	Intergenic	-3551	NM_138811	136895	Hs.122055	NM_138811	ENSG00000153790	C7orf31	-	chromosome 7 open reading frame 31	protein-coding
chr6-30	chr6	31706519	31706673	+	5.43	0.87	Intergenic	Intergenic	-1129	NM_172166	4439	Hs.647011	NM_002441	ENSG00000204410	MSH5	G7|MUTSH5|NG23|POF13	mutS homolog 5	protein-coding
chr3-19	chr3	71202907	71203061	+	5.43	0.786	intron (NM_001349338, intron 6 of 20)	intron (NM_001349338, intron 6 of 20)	-21628	NM_001349342	27086	Hs.59368	NM_032682	ENSG00000114861	FOXP1	12CC4|HSPC215|MFH|QRF1|hFKH1B	forkhead box P1	protein-coding
chr8-29	chr8	2274936	2275090	+	5.43	0.75	Intergenic	L2c|LINE|L2	205440	NR_125423	101927815	Hs.571467	NR_125423	ENSG00000254319	LOC101927815	-	uncharacterized LOC101927815	ncRNA
chr9-67	chr9	114881797	114881951	+	5.43	0.895	intron (NM_001282640, intron 6 of 17)	intron (NM_001282640, intron 6 of 17)	55703	NM_022486	64420	Hs.494827	NM_022486	ENSG00000106868	SUSD1	-	sushi domain containing 1	protein-coding
chr3-26	chr3	149192245	149192399	+	5.43	0.739	promoter-TSS (NM_004617)	promoter-TSS (NM_004617)	-46	NM_004617	7104	Hs.133527	NM_004617	ENSG00000169903	TM4SF4	ILTMP|il-TMP	transmembrane 4 L six family member 4	protein-coding
chr18-32	chr18	11120073	11120227	+	5.43	0.846	intron (NM_022068, intron 1 of 51)	intron (NM_022068, intron 1 of 51)	28611	NM_022068	63895	Hs.436902	NM_022068	ENSG00000154864	PIEZO2	C18orf30|C18orf58|DA3|DA5|DAIPT|FAM38B|FAM38B2|HsT748|HsT771|MWKS	piezo type mechanosensitive ion channel component 2	protein-coding
chr3-18	chr3	55446774	55446928	+	5.43	0.85	Intergenic	Intergenic	68575	NM_001256105	7474	Hs.643085	NM_003392	ENSG00000114251	WNT5A	hWNT5A	Wnt family member 5A	protein-coding
chr2-117	chr2	241254741	241254895	+	5.43	0.8	Intergenic	(TA)n|Simple_repeat|Simple_repeat	-120297	NM_002081	2817	Hs.328232	NM_002081	ENSG00000063660	GPC1	glypican	glypican 1	protein-coding
chr3-22	chr3	79695958	79696112	+	5.43	0.696	intron (NM_002941, intron 1 of 30)	L1MA4|LINE|L1	121024	NM_002941	6091	Hs.744218	NM_002941	ENSG00000169855	ROBO1	DUTT1|SAX3	roundabout guidance receptor 1	protein-coding
chr5-22	chr5	7879368	7879522	+	5.43	0.81	intron (NM_024010, intron 5 of 14)	intron (NM_024010, intron 5 of 14)	10228	NR_134481	4552	Hs.481551	NM_002454	ENSG00000124275	MTRR	MSR|cblE	5-methyltetrahydrofolate-homocysteine methyltransferase reductase	protein-coding
chr16-112	chr16	81582770	81582924	+	5.43	0.95	intron (NM_030629, intron 1 of 20)	intron (NM_030629, intron 1 of 20)	15340	NR_107008	102465840		NR_107008	ENSG00000277255	MIR7854	hsa-mir-7854	microRNA 7854	ncRNA
chr5-35	chr5	112143991	112144145	+	5.43	0.81	intron (NM_000038, intron 8 of 15)	L1MC5|LINE|L1	-52817	NM_001204194	6728	Hs.637001	NM_003135	ENSG00000153037	SRP19	-	signal recognition particle 19	protein-coding
chr11-25	chr11	132574697	132574851	+	5.43	0.826	intron (NM_001319104, intron 1 of 6)	intron (NM_001319104, intron 1 of 6)	238758	NM_001319103	4978	Hs.4817	NM_002545	ENSG00000183715	OPCML	IGLON1|OBCAM|OPCM	opioid binding protein/cell adhesion molecule like	protein-coding
chr4-138	chr4	77196697	77196851	+	5.43	0.9	intron (NM_001242939, intron 5 of 6)	intron (NM_001242939, intron 5 of 6)	23921	NM_001136570	100129583	Hs.720509	NM_001136570	ENSG00000189157	FAM47E	-	family with sequence similarity 47 member E	protein-coding
chr14-22	chr14	41580301	41580455	+	5.43	0.773	intron (NR_109758, intron 3 of 3)	intron (NR_109758, intron 3 of 3)	156462	NR_109757	644919	Hs.434414	NR_109757		LINC02315	-	long intergenic non-protein coding RNA 2315	ncRNA
chr6-36	chr6	71108764	71108918	+	5.43	0.739	intron (NR_125857, intron 3 of 3)	intron (NR_125857, intron 3 of 3)	4936	NR_125857	101928353		NR_125857		EVADR	-	uncharacterized LOC101928353	ncRNA
chr2-148	chr2	232913799	232913953	+	5.43	0.895	intron (NM_001257282, intron 5 of 6)	L1ME4a|LINE|L1	87583	NR_046476	129563	Hs.732236	NM_152383	ENSG00000144535	DIS3L2	FAM6A|PRLMNS|hDIS3L2	DIS3 like 3'-5' exoribonuclease 2	protein-coding
chr2-140	chr2	132768656	132768810	+	5.43	0.9	intron (NR_146485, intron 2 of 6)	L1MCa|LINE|L1	26740	NR_146485	101928067		NR_146484		LINC01945	-	long intergenic non-protein coding RNA 1945	ncRNA
chr14-9	chr14	37798463	37798617	+	5.43	0.808	intron (NM_001195297, intron 11 of 14)	intron (NM_001195297, intron 11 of 14)	131422	NM_138731	145282	Hs.660396	NM_138731	ENSG00000151338	MIPOL1	CCDC193	mirror-image polydactyly 1	protein-coding
chr1-99	chr1	172318837	172318991	+	5.43	0.818	intron (NM_015569, intron 17 of 20)	intron (NM_015569, intron 17 of 20)	-70914	NM_139240	92346	Hs.517991	NM_139240	ENSG00000180999	C1orf105	-	chromosome 1 open reading frame 105	protein-coding
chr1-127	chr1	169117711	169117865	+	5.43	0.75	intron (NM_013330, intron 11 of 11)	intron (NM_013330, intron 11 of 11)	41841	NM_001677	481	Hs.291196	NM_001677	ENSG00000143153	ATP1B1	ATP1B	ATPase Na+/K+ transporting subunit beta 1	protein-coding
chr8-38	chr8	115083365	115083519	+	5.43	0.739	Intergenic	AT_rich|Low_complexity|Low_complexity	-634200	NM_198123	114788	Hs.91381	NM_052900	ENSG00000164796	CSMD3	-	CUB and Sushi multiple domains 3	protein-coding
chr20-55	chr20	6954872	6955026	+	5.43	0.773	Intergenic	Intergenic	206204	NM_001200	650	Hs.73853	NM_001200	ENSG00000125845	BMP2	BDA2|BMP2A|SSFSC	bone morphogenetic protein 2	protein-coding
chr1-74	chr1	27317127	27317281	+	5.43	0.9	Intergenic	L2a|LINE|L2	-2991	NM_001013642	388610	Hs.355747	NM_001013642	ENSG00000253368	TRNP1	C1orf225|TNRP	TMF1-regulated nuclear protein 1	protein-coding
chr9-55	chr9	140188247	140188401	+	5.43	0.773	Intergenic	Intergenic	8379	NM_001004354	441478	Hs.535075	NM_001004354	ENSG00000198435	NRARP	-	NOTCH regulated ankyrin repeat protein	protein-coding
chr17-48	chr17	27882916	27883070	+	5.43	0.818	Intergenic	Intergenic	11049	NM_198147	116236	Hs.106510	NM_198147	ENSG00000168792	ABHD15	-	abhydrolase domain containing 15	protein-coding
chr14-13	chr14	89478902	89479056	+	5.43	0.8	Intergenic	Intergenic	188482	NM_144596	123016	Hs.303055	NM_144596	ENSG00000165533	TTC8	BBS8|RP51	tetratricopeptide repeat domain 8	protein-coding
chr10-84	chr10	25368007	25368161	+	5.43	0.833	Intergenic	Intergenic	-16876	NM_001270383	219670	Hs.534486	NM_145010	ENSG00000151023	ENKUR	C10orf63|CFAP106	enkurin, TRPC channel interacting protein	protein-coding
chr2-114	chr2	190439538	190439692	+	5.09	0.842	intron (NM_014585, intron 3 of 7)	intron (NM_014585, intron 3 of 7)	5922	NM_014585	30061	Hs.643005	NM_014585	ENSG00000138449	SLC40A1	FPN1|HFE4|IREG1|MST079|MSTP079|MTP1|SLC11A3	solute carrier family 40 member 1	protein-coding
chr4-137	chr4	77156703	77156857	+	5.09	0.818	intron (NM_001242936, intron 2 of 7)	MIRb|SINE|MIR	-16073	NM_001242939	100631383	Hs.720509	NM_001242939	ENSG00000272414	FAM47E-STBD1	-	FAM47E-STBD1 readthrough	protein-coding
chr1-76	chr1	32341589	32341743	+	5.09	0.842	Intergenic	L1MEe|LINE|L1	43593	NM_001195100	8073	Hs.470477	NM_003479	ENSG00000184007	PTP4A2	HH13|HH7-2|HU-PP-1|OV-1|PRL-2|PRL2|PTP4A|PTPCAAX2|ptp-IV1a|ptp-IV1b	protein tyrosine phosphatase type IVA, member 2	protein-coding
chr2-105	chr2	44518708	44518862	+	5.09	0.714	intron (NM_000341, intron 4 of 9)	intron (NM_000341, intron 4 of 9)	16188	NM_000341	6519	Hs.112916	NM_000341	ENSG00000138079	SLC3A1	ATR1|CSNU1|D2H|NBAT|RBAT	solute carrier family 3 member 1	protein-coding
chr5-42	chr5	59213589	59213743	+	5.09	0.81	intron (NM_001349241, intron 4 of 17)	intron (NM_001349241, intron 4 of 17)	-24045	NM_001104631	5144	Hs.117545	NM_006203	ENSG00000113448	PDE4D	ACRDYS2|DPDE3|HSPDE4D|PDE43|PDE4DN2|STRK1	phosphodiesterase 4D	protein-coding
chr7-43	chr7	145506824	145506978	+	5.09	0.773	Intergenic	Intergenic	-306552	NM_014141	26047	Hs.655684	NM_014141	ENSG00000174469	CNTNAP2	AUTS15|CASPR2|CDFE|NRXN4|PTHSL1	contactin associated protein like 2	protein-coding
chr2-106	chr2	68806923	68807077	+	5.09	0.731	3' UTR (NM_173545, exon 10 of 10)	3' UTR (NM_173545, exon 10 of 10)	-63720	NM_138964	10887	Hs.683430	NM_138964	ENSG00000169618	PROKR1	GPR73|GPR73a|PK-R1|PKR1|ZAQ	prokineticin receptor 1	protein-coding
chr2-139	chr2	97251143	97251297	+	5.09	0.842	Intergenic	L1PB2|LINE|L1	47604	NM_001319092	10865	Hs.920	NM_006673	ENSG00000196843	ARID5A	MRF-1|MRF1|RP11-363D14	AT-rich interaction domain 5A	protein-coding
chr4-110	chr4	75579524	75579678	+	5.09	0.81	Intergenic	Intergenic	99010	NM_001657	374	Hs.270833	NM_001657	ENSG00000109321	AREG	AR|AREGB|CRDGF|SDGF	amphiregulin	protein-coding
chr13-16	chr13	99474347	99474501	+	5.09	0.818	intron (NM_001130048, intron 46 of 55)	intron (NM_001130048, intron 46 of 55)	-9914	NR_046663	100874096	Hs.578066	NR_046663	ENSG00000229918	DOCK9-AS1	-	DOCK9 antisense RNA 1	ncRNA
chr15-4	chr15	58896693	58896847	+	5.09	0.75	intron (NM_001110, intron 14 of 15)	intron (NM_001110, intron 14 of 15)	89036	NR_073415	664618	Hs.670224	NR_002927		HSP90AB4P	HSP90Bd	heat shock protein 90 alpha family class B member 4, pseudogene	pseudo
chr9-63	chr9	68495227	68495381	+	5.09	0.944	Intergenic	L1MB4|LINE|L1	-39936	NR_033907	642236	Hs.650100	NR_033907		FRG1JP	-	FSHD region gene 1 family member J, pseudogene	pseudo
chr5-21	chr5	4630352	4630506	+	5.09	0.708	Intergenic	MER63B|DNA|hAT-Blackjack	-143165	NR_104619	101929153	Hs.385526	NR_104619	ENSG00000249521	LINC02114	-	long intergenic non-protein coding RNA 2114	ncRNA
chr13-11	chr13	73713375	73713529	+	5.09	0.704	Intergenic	Intergenic	80522	NM_001730	688	Hs.508234	NM_001730	ENSG00000102554	KLF5	BTEB2|CKLF|IKLF	Kruppel like factor 5	protein-coding
chr11-22	chr11	11473301	11473455	+	5.09	0.8	intron (NM_198516, intron 1 of 10)	MIRb|SINE|MIR	-98474	NM_001256686	283106	Hs.654675	NM_001256686	ENSG00000254598	CSNK2A3	CSNK2A1P	casein kinase 2 alpha 3	protein-coding
chr7-51	chr7	109640591	109640745	+	5.09	0.75	Intergenic	Intergenic	-40398	NR_003024	442720	Hs.530096	NR_003024	ENSG00000237064	EIF3IP1	RG208K23	eukaryotic translation initiation factor 3 subunit I pseudogene 1	pseudo
chr1-106	chr1	55946174	55946328	+	5.09	0.81	Intergenic	LTR8|LTR|ERV1	254937	NR_039618	100616272		NR_039618	ENSG00000265822	MIR4422	mir-4422	microRNA 4422	ncRNA
chr7-38	chr7	45730977	45731131	+	5.09	0.762	intron (NM_021116, intron 14 of 19)	intron (NM_021116, intron 14 of 19)	77563	NR_024271	641977	Hs.723477	NR_024271	ENSG00000214765	SEPT7P2	SEPT13|SEPT7B	septin 7 pseudogene 2	pseudo
chr16-105	chr16	75784559	75784713	+	5.09	0.731	Intergenic	MIRb|SINE|MIR	-24248	NM_001355613	105371346		NM_001355613	ENSG00000283755	CPHXL	-	cytoplasmic polyadenylated homeobox like	protein-coding
chr11-20	chr11	98611472	98611626	+	5.09	0.9	Intergenic	Intergenic	-280157	NM_014361	53942	Hs.656783	NM_014361	ENSG00000149972	CNTN5	HNB-2s|NB-2	contactin 5	protein-coding
chr18-25	chr18	9673218	9673372	+	5.09	0.8	Intergenic	Intergenic	-34933	NM_006868	11031	Hs.99528	NM_006868	ENSG00000168461	RAB31	Rab22B	RAB31, member RAS oncogene family	protein-coding
chr12-14	chr12	71557164	71557318	+	5.09	0.783	Intergenic	Intergenic	-5462	NM_004616	7103	Hs.170563	NM_004616	ENSG00000127324	TSPAN8	CO-029|TM4SF3	tetraspanin 8	protein-coding
chr10-99	chr10	119120896	119121050	+	5.09	0.85	intron (NM_173791, intron 1 of 4)	intron (NM_173791, intron 1 of 4)	14005	NM_173791	118987	Hs.501149	NM_173791	ENSG00000165650	PDZD8	PDZK8	PDZ domain containing 8	protein-coding
chr18-35	chr18	55681084	55681238	+	5.09	0.8	Intergenic	Intergenic	-30449	NM_001144967	23327	Hs.185677	NM_015277	ENSG00000049759	NEDD4L	NEDD4-2|NEDD4.2|PVNH7|RSP5|hNEDD4-2	neural precursor cell expressed, developmentally down-regulated 4-like, E3 ubiquitin protein ligase	protein-coding
chr17-43	chr17	57914934	57915088	+	5.09	0.586	intron (NM_001329395, intron 11 of 12)	intron (NM_001329395, intron 11 of 12)	-3616	NR_029493	406991	Hs.444569	NR_029493	ENSG00000284190	MIR21	MIRN21|hsa-mir-21|miR-21|miRNA21	microRNA 21	ncRNA
chr4-111	chr4	77604369	77604523	+	5.09	0.842	intron (NM_020859, intron 2 of 10)	intron (NM_020859, intron 2 of 10)	107742	NR_039655	100616254		NR_039655	ENSG00000283682	MIR548AH	-	microRNA 548ah	ncRNA
chr12-10	chr12	11157185	11157339	+	5.09	0.792	intron (NR_133575, intron 2 of 3)	intron (NR_133575, intron 2 of 3)	-6359	NM_176889	259295	Hs.686384	NM_176889	ENSG00000255837	TAS2R20	T2R20|T2R49|T2R56|TAS2R49	taste 2 receptor member 20	protein-coding
chr20-61	chr20	45829324	45829478	+	5.09	0.85	Intergenic	L2a|LINE|L2	33792	NR_037410	100500814		NR_037410	ENSG00000264901	MIR3616	mir-3616	microRNA 3616	ncRNA
chr13-14	chr13	50615346	50615500	+	5.09	0.8	intron (NR_152566, intron 8 of 13)	intron (NR_152566, intron 8 of 13)	7774	NR_029486	406950		NR_029486	ENSG00000208006	MIR16-1	MIRN16-1|miRNA16-1|mir-16-1	microRNA 16-1	ncRNA
chr3-36	chr3	87302150	87302304	+	5.09	0.8	intron (NM_014043, intron 4 of 5)	intron (NM_014043, intron 4 of 5)	23510	NM_000306	5449	Hs.591654	NM_000306	ENSG00000064835	POU1F1	CPHD1|GHF-1|PIT1|POU1F1a|Pit-1	POU class 1 homeobox 1	protein-coding
chr17-38	chr17	2794255	2794409	+	5.09	0.818	intron (NM_001100398, intron 2 of 23)	HAL1|LINE|L1	74857	NR_110818	101927911	Hs.626373	NR_110818	ENSG00000262884	LOC101927911	-	uncharacterized LOC101927911	ncRNA
chr2-121	chr2	55242248	55242402	+	5.09	0.889	intron (NM_153828, intron 1 of 6)	intron (NM_153828, intron 1 of 6)	-4855	NM_007008	57142	Hs.637850	NM_007008	ENSG00000115310	RTN4	ASY|NI220/250|NOGO|NSP|NSP-CL|Nbla00271|Nbla10545|RTN-X|RTN4-A|RTN4-B1|RTN4-B2|RTN4-C	reticulon 4	protein-coding
chr20-60	chr20	42984207	42984361	+	5.09	0.762	promoter-TSS (NM_175914)	promoter-TSS (NM_175914)	-157	NM_001287182	3172	Hs.116462	NM_000457	ENSG00000101076	HNF4A	FRTS4|HNF4|HNF4a7|HNF4a8|HNF4a9|HNF4alpha|MODY|MODY1|NR2A1|NR2A21|TCF|TCF14	hepatocyte nuclear factor 4 alpha	protein-coding
chr8-37	chr8	94970003	94970157	+	5.09	0.842	Intergenic	Intergenic	40801	NM_001161781	54704	Hs.22265	NM_018444	ENSG00000164951	PDP1	PDH|PDP|PDPC|PPM2A|PPM2C	pyruvate dehyrogenase phosphatase catalytic subunit 1	protein-coding
chr8-39	chr8	134441268	134441422	+	5.09	0.714	Intergenic	Intergenic	-131798	NM_006096	10397	Hs.372914	NM_006096	ENSG00000104419	NDRG1	CAP43|CMT4D|DRG-1|DRG1|GC4|HMSNL|NDR1|NMSL|PROXY1|RIT42|RTP|TARG1|TDD5	N-myc downstream regulated 1	protein-coding
chr2-123	chr2	65764802	65764956	+	5.09	0.9	Intergenic	L1MB7|LINE|L1	-105223	NM_181784	200734	Hs.59332	NM_181784	ENSG00000198369	SPRED2	Spred-2	sprouty related EVH1 domain containing 2	protein-coding
chr8-32	chr8	2261751	2261905	+	5.09	0.773	Intergenic	Intergenic	218625	NR_125423	101927815	Hs.571467	NR_125423	ENSG00000254319	LOC101927815	-	uncharacterized LOC101927815	ncRNA
chr6-52	chr6	139858347	139858501	+	5.09	0.762	Intergenic	Intergenic	-62691	NR_033919	645434	Hs.666240	NR_033919	ENSG00000238099	LINC01625	-	long intergenic non-protein coding RNA 1625	ncRNA
chr3-38	chr3	113592741	113592895	+	5.09	0.842	intron (NM_017577, intron 3 of 17)	intron (NM_017577, intron 3 of 17)	-23500	NM_001172105	54762	Hs.24583	NM_017577	ENSG00000178075	GRAMD1C	-	GRAM domain containing 1C	protein-coding
chr1-71	chr1	16836799	16836953	+	5.09	0.76	Intergenic	Intergenic	-17680	NR_023386	114819	Hs.597881	NR_023386	ENSG00000080947	CROCCP3	CROCCL2|dJ798A10.2	ciliary rootlet coiled-coil, rootletin pseudogene 3	pseudo
chr17-41	chr17	40064520	40064674	+	5.09	0.944	intron (NM_001096, intron 6 of 28)	intron (NM_001096, intron 6 of 28)	10675	NM_001096	47	Hs.387567	NM_001096	ENSG00000131473	ACLY	ACL|ATPCL|CLATP	ATP citrate lyase	protein-coding
chr4-112	chr4	163651068	163651222	+	5.09	0.739	Intergenic	L1MCc|LINE|L1	363635	NR_039659	100616234		NR_039659	ENSG00000283468	MIR4454	-	microRNA 4454	ncRNA
chr2-147	chr2	219095736	219095890	+	5.09	0.714	intron (NM_005731, intron 3 of 9)	intron (NM_005731, intron 3 of 9)	13693	NM_005731	10109	Hs.529303	NM_005731	ENSG00000163466	ARPC2	ARC34|PNAS-139|PRO2446|p34-Arc	actin related protein 2/3 complex subunit 2	protein-coding
chr6-50	chr6	131423254	131423408	+	5.09	0.727	Intergenic	Intergenic	-33495	NM_016377	9465	Hs.486483	NM_004842	ENSG00000118507	AKAP7	AKAP15|AKAP18	A-kinase anchoring protein 7	protein-coding
chr2-85	chr2	92176668	92176822	+	5.09	0.714	Intergenic	(AAATG)n|Simple_repeat|Simple_repeat	47586	NR_027714	440888	Hs.730239	NM_001032412		ACTR3BP2	FKSG73	ACTR3B pseudogene 2	pseudo
chr6-37	chr6	163019185	163019339	+	5.09	0.724	intron (NM_013987, intron 1 of 10)	intron (NM_013987, intron 1 of 10)	-128902	NM_152410	135138	Hs.25791	NM_152410	ENSG00000112530	PACRG	GLUP|HAK005771|PARK2CRG	parkin coregulated	protein-coding
chr18-29	chr18	19862732	19862886	+	5.09	0.85	Intergenic	Intergenic	113411	NM_005257	2627	Hs.514746	NM_005257	ENSG00000141448	GATA6	-	GATA binding protein 6	protein-coding
chr5-40	chr5	25698114	25698268	+	5.09	0.808	Intergenic	AT_rich|Low_complexity|Low_complexity	507129	NR_136209	105374693	Hs.628714	NR_136209		LINC02211	-	long intergenic non-protein coding RNA 2211	ncRNA
chr10-100	chr10	13807769	13807923	+	5.09	0.625	intron (NM_018027, intron 6 of 24)	intron (NM_018027, intron 6 of 24)	-58279	NM_001318338	55691	Hs.330463	NM_018027	ENSG00000151474	FRMD4A	CCAFCA|FRMD4|bA295P9.4	FERM domain containing 4A	protein-coding
chr9-65	chr9	92931829	92931983	+	5.09	0.696	Intergenic	Intergenic	-128125	NR_038882	286370	Hs.407589	NR_038882	ENSG00000227555	MIR4290HG	-	MIR4290 host gene	ncRNA
chr6-47	chr6	116333754	116333908	+	5.09	0.783	intron (NM_002031, intron 1 of 7)	intron (NM_002031, intron 1 of 7)	-26063	NR_027338	728402	Hs.729953	NR_027338		TPI1P3	-	triosephosphate isomerase 1 pseudogene 3	pseudo
chr4-136	chr4	70702125	70702279	+	4.75	0.938	Intergenic	Intergenic	23668	NM_005420	6783	Hs.479898	NM_005420	ENSG00000109193	SULT1E1	EST|EST-1|ST1E1|STE	sulfotransferase family 1E member 1	protein-coding
chr9-57	chr9	12691593	12691747	+	4.75	0.789	Intergenic	L1MA1|LINE|L1	-1716	NM_000550	7306	Hs.270279	NM_000550	ENSG00000107165	TYRP1	CAS2|CATB|GP75|OCA3|TRP|TRP1|TYRP|b-PROTEIN	tyrosinase related protein 1	protein-coding
chr1-112	chr1	101739966	101740120	+	4.75	0.81	Intergenic	L1ME2|LINE|L1	37738	NM_001320730	1901	Hs.154210	NM_001400	ENSG00000170989	S1PR1	CD363|CHEDG1|D1S3362|ECGF1|EDG-1|EDG1|S1P1	sphingosine-1-phosphate receptor 1	protein-coding
chr1-109	chr1	88354234	88354388	+	4.75	0.789	Intergenic	Intergenic	-516973	NR_038324	100505768	Hs.125247	NR_038324	ENSG00000227290	LINC01364	-	long intergenic non-protein coding RNA 1364	ncRNA
chr2-113	chr2	169562799	169562953	+	4.75	0.792	intron (NM_203463, intron 6 of 9)	intron (NM_203463, intron 6 of 9)	80063	NR_045787	100861402	Hs.506829	NR_045786	ENSG00000227617	CERS6-AS1	-	CERS6 antisense RNA 1	ncRNA
chr5-38	chr5	176514157	176514311	+	4.75	0.85	intron (NM_213647, intron 1 of 17)	CpG	361	NM_002011	2264	Hs.165950	NM_002011	ENSG00000160867	FGFR4	CD334|JTK2|TKF	fibroblast growth factor receptor 4	protein-coding
chr2-146	chr2	187800476	187800630	+	4.75	0.824	Intergenic	Intergenic	-86656	NM_182521	151112	Hs.375054	NM_182521	ENSG00000163012	ZSWIM2	MEX|ZZZ2	zinc finger SWIM-type containing 2	protein-coding
chr3-40	chr3	121522848	121523002	+	4.75	0.889	intron (NM_001023570, intron 7 of 14)	L1MEc|LINE|L1	31001	NM_001023571	9657	Hs.604110	NM_001023570	ENSG00000173226	IQCB1	NPHP5|PIQ|SLSN5	IQ motif containing B1	protein-coding
chr3-41	chr3	151333048	151333202	+	4.75	0.789	Intergenic	AT_rich|Low_complexity|Low_complexity	-14195	NR_031678	100313773		NR_031678	ENSG00000221801	MIR548H2	MIR548H-2|MIRN548H2	microRNA 548h-2	ncRNA
chr10-112	chr10	102731215	102731369	+	4.75	0.842	promoter-TSS (NM_017893)	promoter-TSS (NM_017893)	-994	NM_001203244	57715	Hs.591923	NM_017893	ENSG00000095539	SEMA4G	-	semaphorin 4G	protein-coding
chr6-54	chr6	160112338	160112492	+	4.75	0.85	3' UTR (NM_001322816, exon 2 of 2)	3' UTR (NM_001322816, exon 2 of 2)	1945	NM_001024465	6648	Hs.487046	NM_000636	ENSG00000112096	SOD2	IPO-B|IPOB|MNSOD|MVCD6|Mn-SOD	superoxide dismutase 2	protein-coding
chr5-36	chr5	130086159	130086313	+	4.75	0.773	Intergenic	L1MA7|LINE|L1	414805	NR_024611	3094	Hs.483305	NM_005340	ENSG00000169567	HINT1	HINT|NMAN|PKCI-1|PRKCNH1	histidine triad nucleotide binding protein 1	protein-coding
chr20-59	chr20	32100993	32101147	+	4.75	0.882	intron (NM_001032999, intron 1 of 10)	L1ME3A|LINE|L1	23142	NM_001032999	9139	Hs.153934	NM_005093	ENSG00000078699	CBFA2T2	EHT|MTGR1|ZMYND3|p85	CBFA2/RUNX1 translocation partner 2	protein-coding
chr1-128	chr1	172945617	172945771	+	4.75	0.739	Intergenic	Intergenic	74409	NM_005092	8995	Hs.248197	NM_005092	ENSG00000120337	TNFSF18	AITRL|GITRL|TL6|TNLG2A|hGITRL	TNF superfamily member 18	protein-coding
chr1-129	chr1	180567863	180568017	+	4.75	0.8	Intergenic	Intergenic	-33206	NR_137330	9213	Hs.227656	NM_004736	ENSG00000143324	XPR1	IBGC6|SLC53A1|SYG1|X3	xenotropic and polytropic retrovirus receptor 1	protein-coding
chr2-122	chr2	62797207	62797361	+	4.75	0.593	Intergenic	MIRb|SINE|MIR	-63680	NM_198276	200728	Hs.308028	NM_198276	ENSG00000186889	TMEM17	-	transmembrane protein 17	protein-coding
chr21-227	chr21	29440213	29440367	+	4.75	0.789	intron (NR_126010, intron 1 of 4)	intron (NR_126010, intron 1 of 4)	19557	NR_126010	284825	Hs.651529	NR_126010	ENSG00000232079	LINC01697	-	long intergenic non-protein coding RNA 1697	ncRNA
chr2-112	chr2	120245360	120245514	+	4.75	0.773	TTS (NR_147847)	TTS (NR_147847)	11407	NR_147846	107105282	Hs.670673	NR_147846	ENSG00000231013	LOC107105282	-	uncharacterized LOC107105282	ncRNA
chr1-100	chr1	235400534	235400688	+	4.75	0.826	intron (NM_001206794, intron 8 of 23)	MIR|SINE|MIR	-47180	NR_039908	100616224		NR_039908	ENSG00000263439	MIR4753	mir-4753	microRNA 4753	ncRNA
chr9-54	chr9	90185164	90185318	+	4.75	0.727	intron (NM_004938, intron 2 of 25)	intron (NM_004938, intron 2 of 25)	16872	NR_146781	100506897	Hs.656160	NR_146781	ENSG00000236709	DAPK1-IT1	-	DAPK1 intronic transcript 1	ncRNA
chr9-56	chr9	4148021	4148175	+	4.75	0.731	intron (NM_001042413, intron 2 of 10)	intron (NM_001042413, intron 2 of 10)	4085	NM_152629	169792	Hs.162125	NM_152629	ENSG00000107249	GLIS3	NDH|ZNF515	GLIS family zinc finger 3	protein-coding
chr1-111	chr1	99637714	99637868	+	4.75	0.938	Intergenic	Intergenic	-92057	NM_014839	9890	Hs.13245	NM_014839	ENSG00000117600	PLPPR4	LPPR4|LPR4|PHP1|PRG-1|PRG1	phospholipid phosphatase related 4	protein-coding
chr12-12	chr12	47432019	47432173	+	4.75	0.63	Intergenic	LTR24B|LTR|ERV1	-41290	NM_138371	91523	Hs.560100	NM_138371	ENSG00000179715	PCED1B	FAM113B	PC-esterase domain containing 1B	protein-coding
chr11-23	chr11	20024394	20024548	+	4.75	0.667	intron (NM_001111018, intron 11 of 37)	intron (NM_001111018, intron 11 of 37)	-19631	NM_001111019	89797	Hs.64341	NM_145117	ENSG00000166833	NAV2	HELAD1|POMFIL2|RAINB1|STEERIN2|UNC53H2	neuron navigator 2	protein-coding
chr17-50	chr17	45278677	45278831	+	4.75	0.889	Intergenic	L1ME5|LINE|L1	-7674	NM_001002841	4635	Hs.463300	NM_002476	ENSG00000198336	MYL4	ALC1|AMLC|GT1|PRO1957	myosin light chain 4	protein-coding
chr2-145	chr2	146102015	146102169	+	4.75	0.773	Intergenic	T-rich|Low_complexity|Low_complexity	676558	NR_033870	401014	Hs.742290	NR_033870	ENSG00000226674	TEX41	DKFZp686O1327|LINC00953	testis expressed 41 (non-protein coding)	ncRNA
chr8-31	chr8	119116162	119116316	+	4.75	0.81	intron (NM_000127, intron 1 of 10)	intron (NM_000127, intron 1 of 10)	7819	NM_000127	2131	Hs.492618	NM_000127	ENSG00000182197	EXT1	EXT|LGCR|LGS|TRPS2|TTV	exostosin glycosyltransferase 1	protein-coding
chr15-6	chr15	65245880	65246034	+	4.75	0.583	intron (NM_182703, intron 14 of 14)	CT-rich|Low_complexity|Low_complexity	35887	NM_001127889	51324	Hs.242458	NM_016630	ENSG00000090487	SPG21	ACP33|BM-019|GL010|MAST	SPG21, maspardin	protein-coding
chr1-110	chr1	93282893	93283047	+	4.75	0.895	Intergenic	Intergenic	-14573	NR_146333	6125	Hs.532359	NM_000969	ENSG00000122406	RPL5	L5|MSTP030|PPP1R135|uL18	ribosomal protein L5	protein-coding
chr6-48	chr6	121653658	121653812	+	4.75	0.552	intron (NR_104452, intron 1 of 35)	L1M5|LINE|L1	1911	NR_104452	221322	Hs.121396	NM_152730	ENSG00000146350	TBC1D32	BROMI|C6orf170|C6orf171|bA301B7.2|bA57L9.1|dJ310J6.1	TBC1 domain family member 32	protein-coding
chr1-131	chr1	197137890	197138044	+	4.75	0.75	intron (NM_194314, intron 9 of 9)	L1ME3|LINE|L1	-22143	NM_001206846	259266	Hs.121028	NM_018136	ENSG00000066279	ASPM	ASP|Calmbp1|MCPH5	abnormal spindle microtubule assembly	protein-coding
chr8-36	chr8	90374029	90374183	+	4.75	0.8	Intergenic	L1ME4a|LINE|L1	395833	NR_125822	101929709	Hs.651324	NR_125822	ENSG00000251136	LOC101929709	-	uncharacterized LOC101929709	ncRNA
chr9-58	chr9	34073340	34073494	+	4.75	0.85	Intergenic	MIRc|SINE|MIR	-24470	NM_018449	55833	Hs.493739	NM_018449	ENSG00000137073	UBAP2	UBAP-2	ubiquitin associated protein 2	protein-coding
chr3-42	chr3	177394840	177394994	+	4.75	0.773	intron (NR_047568, intron 3 of 3)	intron (NR_047568, intron 3 of 3)	-139736	NR_110826	102724550	Hs.570526	NR_110826	ENSG00000231574	LINC02015	KCCAT211	long intergenic non-protein coding RNA 2015	ncRNA
chr4-123	chr4	13065962	13066116	+	4.75	0.895	Intergenic	L1MA9|LINE|L1	419950	NM_004249	9364	Hs.656060	NM_004249	ENSG00000157869	RAB28	CORD18	RAB28, member RAS oncogene family	protein-coding
chr18-30	chr18	20069758	20069912	+	4.75	0.783	Intergenic	Intergenic	-71957	NM_172241	64693	Hs.406709	NM_022663	ENSG00000212710	CTAGE1	CT21.1|CT21.2|CTAGE|CTAGE-1|CTAGE-2	cutaneous T cell lymphoma-associated antigen 1	protein-coding
chr3-37	chr3	111274039	111274193	+	4.75	0.944	intron (NR_134917, intron 2 of 14)	intron (NR_134917, intron 2 of 14)	13190	NM_005816	10225	Hs.142023	NM_005816	ENSG00000153283	CD96	TACTILE	CD96 molecule	protein-coding
chr12-15	chr12	86372849	86373003	+	4.75	0.727	non-coding (NR_147093, exon 5 of 5)	non-coding (NR_147093, exon 5 of 5)	104853	NM_006183	4922	Hs.80962	NM_006183	ENSG00000133636	NTS	NMN-125|NN|NT|NT/N|NTS1	neurotensin	protein-coding
chr2-141	chr2	132772762	132772916	+	4.75	0.808	intron (NR_146485, intron 2 of 6)	intron (NR_146485, intron 2 of 6)	22634	NR_146485	101928067		NR_146484		LINC01945	-	long intergenic non-protein coding RNA 1945	ncRNA
chr12-17	chr12	121156985	121157139	+	4.75	0.882	intron (NM_001080533, intron 4 of 4)	intron (NM_001080533, intron 4 of 4)	-3934	NR_039849	100616329		NR_039849	ENSG00000284143	MIR4700	mir-4700	microRNA 4700	ncRNA
chr6-31	chr6	55325477	55325631	+	4.41	0.692	intron (NR_109869, intron 3 of 4)	intron (NR_109869, intron 3 of 4)	118458	NM_001287753	54511	Hs.147054	NM_019036	ENSG00000146151	HMGCLL1	bA418P12.1|er-cHL	3-hydroxymethyl-3-methylglutaryl-CoA lyase like 1	protein-coding
chr11-24	chr11	109960912	109961066	+	4.41	0.824	Intergenic	L2c|LINE|L2	-3098	NM_033390	85463	Hs.376289	NM_033390	ENSG00000149289	ZC3H12C	MCPIP3	zinc finger CCCH-type containing 12C	protein-coding
chr8-34	chr8	14237750	14237904	+	4.41	0.824	intron (NM_001322881, intron 2 of 6)	intron (NM_001322881, intron 2 of 6)	473192	NR_029875	494332		NR_029875	ENSG00000199127	MIR383	MIRN383|hsa-mir-383|mir-383	microRNA 383	ncRNA
chr12-16	chr12	118527128	118527282	+	4.41	0.81	intron (NM_019086, intron 2 of 8)	intron (NM_019086, intron 2 of 8)	14605	NM_019086	54621	Hs.187624	NM_019086	ENSG00000176834	VSIG10	-	V-set and immunoglobulin domain containing 10	protein-coding
chr1-108	chr1	82972009	82972163	+	4.41	0.81	Intergenic	L1M5|LINE|L1	-396780	NR_147074	103283057	Hs.551280	NR_147074	ENSG00000230817	LINC01362	-	long intergenic non-protein coding RNA 1362	ncRNA
chr4-109	chr4	59495767	59495921	+	4.41	0.952	Intergenic	Intergenic	-93351	NR_133943	105377671	Hs.225045	NR_133943	ENSG00000250340	LINC02494	-	long intergenic non-protein coding RNA 2494	ncRNA
chr6-51	chr6	131579623	131579777	+	4.41	0.789	intron (NM_138633, intron 2 of 2)	intron (NM_138633, intron 2 of 2)	8401	NM_138633	9465	Hs.486483	NM_004842	ENSG00000118507	AKAP7	AKAP15|AKAP18	A-kinase anchoring protein 7	protein-coding
chr3-28	chr3	22943015	22943169	+	4.41	0.708	Intergenic	L1M7|LINE|L1	300977	NR_136177	100505877	Hs.125904	NR_136176	ENSG00000233153	UBE2E2-AS1	-	UBE2E2 antisense RNA 1 (head to head)	ncRNA
chr13-12	chr13	20370578	20370732	+	4.41	0.682	Intergenic	L1MEd|LINE|L1	-13479	NR_044998	55269	Hs.213198	NM_001042414	ENSG00000121390	PSPC1	PSP1	paraspeckle component 1	protein-coding
chr3-34	chr3	76952140	76952294	+	4.41	0.882	Intergenic	L1MD|LINE|L1	-137077	NM_001290040	6092	Hs.13305	NM_002942	ENSG00000185008	ROBO2	SAX3	roundabout guidance receptor 2	protein-coding
chr6-38	chr6	23146857	23147011	+	4.41	0.714	Intergenic	Intergenic	-428781	NR_134613	105374972	Hs.484889	NR_134613		LOC105374972	-	uncharacterized LOC105374972	ncRNA
chr10-102	chr10	29924910	29925064	+	4.07	0.889	intron (NM_001323600, intron 3 of 36)	intron (NM_001323600, intron 3 of 36)	-1086	NM_021738	6840	Hs.499209	NM_003174	ENSG00000197321	SVIL	-	supervillin	protein-coding
chr7-49	chr7	24616435	24616589	+	4.07	0.882	intron (NM_001303037, intron 1 of 11)	intron (NM_001303037, intron 1 of 11)	3547	NM_001303037	51678	Hs.533355	NM_016447	ENSG00000105926	MPP6	PALS2|VAM-1|VAM1|p55T	membrane palmitoylated protein 6	protein-coding
chr1-113	chr1	107892692	107892846	+	4.07	0.8	intron (NM_001312688, intron 3 of 7)	L1ME3E|LINE|L1	202078	NM_001113226	22854	Hs.133046	NM_014917	ENSG00000162631	NTNG1	Lmnt1	netrin G1	protein-coding
chr6-49	chr6	130989730	130989884	+	3.73	0.75	Intergenic	Intergenic	-158738	NM_001195597	100507203	Hs.388715	NM_001195597	ENSG00000256162	SMLR1	-	small leucine rich protein 1	protein-coding
chr9-17	chr9	68431642	68431798	+	10.3	0.829	intron (NR_033907, intron 6 of 8)	intron (NR_033907, intron 6 of 8)	-16332	NR_039688	100616184		NR_039688	ENSG00000276029	MIR4477A	-	microRNA 4477a	ncRNA
chr12-4	chr12	105193177	105193333	+	9.33	0.609	Intergenic	MER65-int|LTR|ERV1	158842	NM_001352172	84102	Hs.577463	NM_032148	ENSG00000136052	SLC41A2	SLC41A1-L1	solute carrier family 41 member 2	protein-coding
chr9-26	chr9	68434029	68434185	+	7.4	0.578	intron (NR_033907, intron 5 of 8)	intron (NR_033907, intron 5 of 8)	-18719	NR_039688	100616184		NR_039688	ENSG00000276029	MIR4477A	-	microRNA 4477a	ncRNA
chr4-53	chr4	191030555	191030711	+	6.76	0.686	Intergenic	HERVK-int|LTR|ERVK	44976	NR_121644	100419743		NR_121644	ENSG00000281591	DBET	DBE-T|DUX4L30	D4Z4 binding element transcript (non-protein coding)	ncRNA
chr9-24	chr9	66473735	66473891	+	6.44	0.6	Intergenic	L1M1|LINE|L1	16524	NR_121647	103352539	Hs.351215	NR_121647	ENSG00000238113	LINC01410	-	long intergenic non-protein coding RNA 1410	ncRNA
chrY-64	chrY	9951867	9952023	+	6.11	0.76	Intergenic	L1M1|LINE|L1	203538	NR_001540	252955	Hs.522846	NR_001540	ENSG00000239225	TTTY23	NCRNA00148|TTTY23B	testis-specific transcript, Y-linked 23 (non-protein coding)	ncRNA
chr11-18	chr11	34661887	34662043	+	6.11	0.84	intron (NM_001206616, intron 1 of 8)	intron (NM_001206616, intron 1 of 8)	7954	NM_001206616	26298	Hs.653859	NM_012153	ENSG00000135373	EHF	ESE3|ESE3B|ESEJ	ETS homologous factor	protein-coding
chr3-8	chr3	75770238	75770394	+	6.11	0.75	Intergenic	Intergenic	-17115	NR_036235	100422955		NR_036235	ENSG00000266396	MIR4273	-	microRNA 4273	ncRNA
chr16-97	chr16	32819142	32819298	+	6.11	0.731	Intergenic	(CATTT)n|Simple_repeat|Simple_repeat	77243	NR_003083	386757	Hs.433146	NM_198857	ENSG00000214617	SLC6A10P	CT-2|CT2|SLC6A10|SLC6A10pA	solute carrier family 6 member 10, pseudogene	pseudo
chr1-103	chr1	179923887	179924043	+	6.11	0.917	promoter-TSS (NM_014810)	promoter-TSS (NM_014810)	57	NM_014810	9857	Hs.413045	NM_014810	ENSG00000135837	CEP350	CAP350|GM133	centrosomal protein 350	protein-coding
chr1-52	chr1	144018869	144019025	+	6.11	0.629	Intergenic	Intergenic	-104100	NR_144320	728833	Hs.535577	NM_207418	ENSG00000215784	FAM72D	GCUD2	family with sequence similarity 72 member D	protein-coding
chr1-43	chr1	815478	815634	+	6.11	0.741	Intergenic	L1M3|LINE|L1	-3374	NR_027055	284593	Hs.449006	NR_027055	ENSG00000230368	FAM41C	-	family with sequence similarity 41 member C	ncRNA
chr2-114	chr2	198317672	198317828	+	5.79	0.679	promoter-TSS (NM_001320819)	promoter-TSS (NM_001320819)	-397	NM_001320818	80219	Hs.606592	NM_025147	ENSG00000115520	COQ10B	-	coenzyme Q10B	protein-coding
chr11-15	chr11	2232524	2232680	+	5.47	0.818	Intergenic	Intergenic	38309	NR_039834	100616126		NR_039834	ENSG00000265258	MIR4686	-	microRNA 4686	ncRNA
chr2-95	chr2	102807111	102807267	+	5.47	0.826	intron (NM_001351449, intron 3 of 10)	intron (NM_001351449, intron 3 of 10)	3415	NM_001351446	8808	Hs.659863	NM_003854	ENSG00000115598	IL1RL2	IL-1Rrp2|IL-36R|IL1R-rp2|IL1RRP2	interleukin 1 receptor like 2	protein-coding
chr1-59	chr1	144541962	144542118	+	5.47	0.714	intron (NM_001278267, intron 52 of 130)	L1M5|LINE|L1	-51648	NM_001037501	728841	Hs.445080	NM_001037501		NBPF8	NBPF8P	NBPF member 8	protein-coding
chrY-77	chrY	9940691	9940847	+	5.15	0.8	Intergenic	Intergenic	192362	NR_001540	252955	Hs.522846	NR_001540	ENSG00000239225	TTTY23	NCRNA00148|TTTY23B	testis-specific transcript, Y-linked 23 (non-protein coding)	ncRNA
chr1-105	chr1	202004098	202004254	+	4.83	0.773	Intergenic	Intergenic	24486	NM_001114309	1999	Hs.603657	NM_004433	ENSG00000163435	ELF3	EPR-1|ERT|ESE-1|ESX	E74 like ETS transcription factor 3	protein-coding
chr1-104	chr1	198742415	198742571	+	4.83	0.68	Intergenic	Intergenic	85618	NR_029612	406955		NR_029612	ENSG00000207975	MIR181B1	MIRN181B1|mir-181b-1	microRNA 181b-1	ncRNA
chr16-103	chr16	46455277	46455433	+	4.83	0.778	Intergenic	HSATII|Satellite|Satellite	147654	NR_026556	124149	Hs.97414	NM_001004299		ANKRD26P1	-	ankyrin repeat domain 26 pseudogene 1	pseudo
chrY-86	chrY	9992417	9992573	+	4.83	0.739	Intergenic	L1MEc|LINE|L1	244088	NR_001540	252955	Hs.522846	NR_001540	ENSG00000239225	TTTY23	NCRNA00148|TTTY23B	testis-specific transcript, Y-linked 23 (non-protein coding)	ncRNA
chr13-2	chr13	42532162	42532318	+	4.83	0.783	intron (NM_001009814, intron 1 of 25)	intron (NM_001009814, intron 1 of 25)	2981	NM_001009814	23078	Hs.368282	NM_015058	ENSG00000102763	VWA8	KIAA0564	von Willebrand factor A domain containing 8	protein-coding
chr11-19	chr11	114432250	114432406	+	4.51	0.643	Intergenic	L1MEd|LINE|L1	-1711	NM_152315	120400	Hs.550126	NM_152315	ENSG00000095110	NXPE1	FAM55A	neurexophilin and PC-esterase domain family member 1	protein-coding
