# Supplementary material for: Decreased GLUT2 and glucose uptake contribute to insulin secretion defects in MODY3/HNF1A hiPSC-derived mutant β cells
Source: Nat Commun. 2021 May 25;12:3133. doi: 10.1038/s41467-021-22843-4 (PMC8149827; doi:10.1038/s41467-021-22843-4)
Supplement: Supplementary file 11 — Source Data [file 41467_2021_22843_MOESM11_ESM.xlsx]

## Sheet: 1e
HNF1A	run1	run2	run3	run4	run5	mean	std
GBTOT	-413.1	-347.19	-373.18	-368.59	-403.1	-381.032	26.8193
H126D	run1	run2	run3	run4	run5	mean	std
GBTOT	-351.48	-383.05	-357.56	-384.04	-320.68	-359.362	26.1333

## Sheet: 1f
HNF1A-CMD							H126D-CMD						H1260-AMD
frame	run1	run2	run3	run4	run5		run1	run2	run3	run4	run5		run1	run2	run3	run4	run5
1	108	96	104	98	115		107	100	98	95	102		104	115	113	109	111
2	113	101	108	104	113		107	104	110	103	108		103	111	120	117	109
3	116	100	102	103	114		100	100	104	95	111		100	116	114	119	108
4	112	98	108	106	121		108	105	105	93	108		99	115	116	119	108
5	115	93	99	100	114		103	102	103	95	101		99	117	126	112	108
6	117	97	100	98	113		102	106	109	90	112		105	115	121	123	107
7	113	99	107	103	104		107	105	108	95	103		96	117	123	123	109
8	114	96	113	104	113		108	104	105	91	105		103	115	122	125	108
9	109	93	109	105	114		102	106	109	100	101		95	114	113	113	102
10	109	97	107	104	114		103	104	105	98	108		98	113	120	119	107
11	119	97	103	104	106		100	106	105	100	106		94	111	118	122	109
12	110	96	102	103	119		102	108	100	100	105		97	104	120	119	110
13	112	99	104	102	114		107	105	108	104	102		97	119	118	120	99
14	116	107	110	94	113		103	110	107	91	108		92	120	117	121	101
15	116	101	106	97	105		104	110	99	105	97		97	115	119	122	111
16	117	98	110	96	112		102	107	108	105	105		102	111	117	119	112
17	120	100	112	98	105		102	101	102	96	100		96	110	127	120	107
18	116	98	109	95	104		100	107	105	101	106		98	109	118	112	108
19	114	98	105	89	112		104	107	108	102	102		102	112	122	119	112
20	122	103	106	99	111		107	112	102	101	104		95	103	121	111	112
21	114	101	116	102	110		105	104	104	102	101		99	107	113	116	111
22	110	94	109	97	111		100	105	103	95	102		98	113	116	113	109
23	122	102	108	96	106		103	102	105	97	108		90	108	124	118	110
24	114	107	103	105	104		96	101	111	98	102		99	107	122	107	112
25	112	103	108	102	113		99	112	105	98	103		104	118	123	112	105
26	110	106	105	99	103		102	105	99	103	101		94	107	125	114	112
27	111	107	105	105	106		108	104	99	102	101		96	109	122	116	111
28	109	108	101	98	106		109	102	104	102	99		101	111	127	115	107
29	116	103	109	99	105		98	105	106	97	106		101	108	127	121	123
30	113	105	115	104	107		108	95	107	99	107		101	107	118	124	107
31	112	101	112	102	105		103	107	105	102	99		94	114	125	114	112
32	111	98	112	104	102		99	99	106	100	102		98	97	120	119	111
33	108	96	104	103	111		106	103	103	96	100		99	114	128	109	106
34	113	106	113	98	112		102	99	110	103	98		99	103	119	114	105
35	118	107	115	96	118		100	102	102	99	102		100	107	119	121	114
36	104	106	104	105	115		110	110	102	98	97		106	107	114	117	112
37	119	107	111	98	115		108	106	101	98	97		97	112	116	122	110
38	110	103	106	103	107		103	100	106	97	104		98	112	110	119	117
39	113	105	103	100	119		99	101	111	100	105		96	102	114	114	111
40	116	105	104	106	108		107	98	102	95	94		96	110	121	126	118
41	108	101	108	104	112		104	101	104	100	96		101	109	123	126	110
42	110	103	106	105	116		104	104	101	102	101		94	105	120	119	114
43	105	104	108	102	107		106	109	112	99	101		97	113	118	121	108
44	108	97	109	98	108		107	98	105	98	102		98	110	120	122	108
45	118	97	110	101	110		107	103	106	95	102		100	113	120	128	107
46	116	100	113	106	107		100	95	106	91	95		92	107	124	115	116
47	122	91	105	107	113		102	109	110	93	97		93	114	118	114	109
48	120	101	115	101	105		95	105	108	92	98		97	106	120	125	115
49	111	101	106	100	108		107	102	109	102	103		106	111	117	118	109
50	108	99	109	102	114		101	103	115	94	108		91	103	117	117	111
51	119	105	110	105	107		98	103	104	96	103		101	106	121	125	107
52	116	102	108	106	109		108	102	103	93	100		98	107	115	120	116
53	114	100	109	108	111		100	100	106	101	106		103	113	113	118	113
54	110	103	109	104	110		109	100	109	87	101		99	110	116	124	103
55	112	107	109	101	117		99	102	107	91	99		91	107	123	124	108
56	111	102	112	105	125		103	98	99	95	105		101	113	120	125	114
57	117	104	114	109	114		98	97	108	94	102		100	104	126	117	104
58	114	107	110	111	113		100	97	106	95	101		103	104	122	112	110
59	117	107	117	104	108		104	105	106	93	98		104	112	125	112	102
60	117	99	114	103	111		102	101	103	98	106		104	110	120	115	105
61	117	102	119	100	111		99	104	99	93	96		103	115	134	115	101
62	114	96	113	100	108		101	104	101	102	95		101	108	120	115	116
63	107	107	115	102	111		100	106	102	100	108		104	111	118	115	108
64	114	99	108	102	112		102	100	100	101	98		107	109	134	117	118
65	116	97	108	114	113		104	104	104	95	109		107	106	124	114	107
66	116	99	112	106	113		104	101	98	100	111		103	112	122	117	111
67	113	98	110	109	112		109	100	101	96	108		108	108	118	116	105
68	116	99	108	107	111		96	101	102	95	103		100	107	122	115	103
69	115	106	115	107	110		101	101	101	101	103		110	112	123	114	109
70	110	96	110	106	116		100	101	104	97	107		109	112	119	115	109
71	116	101	110	103	115		100	102	109	96	108		103	105	120	114	112
72	120	99	109	106	116		100	103	105	100	110		99	114	121	121	106
73	117	101	118	102	116		107	98	106	93	100		97	112	119	122	110
74	112	103	107	102	108		108	96	104	99	102		104	113	121	114	107
75	114	101	113	101	113		110	103	103	98	105		101	104	113	111	102
76	119	96	104	108	101		107	106	107	106	102		108	109	110	112	117
77	117	100	111	104	113		104	101	101	106	101		100	108	120	118	107
78	115	100	105	104	114		105	102	106	102	105		99	108	116	118	107
79	108	106	109	107	112		103	97	106	99	105		96	111	117	110	115
80	110	104	108	105	114		105	99	101	95	108		100	122	124	114	107
81	113	99	109	108	113		110	105	106	102	108		92	110	117	117	110
82	116	96	108	102	110		103	99	106	95	111		98	112	120	115	119
83	111	103	105	102	117		108	105	108	93	107		95	111	111	118	110
84	113	105	107	103	115		107	98	107	93	101		102	109	116	118	112
85	109	96	112	101	109		105	108	107	96	99		106	105	119	121	107
86	110	94	102	97	111		104	102	107	94	101		101	110	118	111	111
87	119	97	112	102	114		105	104	99	96	107		96	103	112	117	103
88	112	101	112	101	111		103	104	102	99	106		96	103	114	109	112
89	110	97	107	103	111		112	98	100	102	102		100	112	127	113	111
90	118	97	107	102	108		104	97	102	102	105		104	112	123	119	117
91	111	97	103	100	114		108	104	99	93	101		100	114	113	114	116
92	110	98	106	99	108		113	103	103	93	100		104	107	115	110	110
93	109	95	112	98	110		110	105	102	94	102		104	115	114	118	112
94	110	97	110	101	112		104	103	104	95	103		101	110	120	118	114
95	109	102	113	99	114		101	98	99	92	97		106	103	124	122	103
96	108	100	117	100	112		105	104	102	91	103		103	108	123	120	109
97	117	93	107	95	124		112	107	104	94	104		105	103	126	120	107
98	115	98	101	105	109		106	105	105	90	96		101	112	119	115	100
99	109	98	112	104	108		104	107	107	96	101		104	112	120	105	104
100	118	95	119	99	113		107	104	106	98	99		102	117	120	115	114
101	111	100	113	100	114		101	109	101	98	107		105	111	127	121	113
102	108	95	119	100	114		107	109	114	100	103		101	114	127	127	103
103	111	102	111	101	116		104	97	103	100	102		104	112	129	120	104
104	108	101	119	101	116		102	103	106	89	107		100	113	121	115	107
105	115	95	108	100	117		102	102	110	92	102		100	108	126	123	105
106	110	96	108	104	111		106	104	107	90	108		101	110	115	119	104
107	106	97	108	101	108		107	115	100	96	104		102	110	112	117	120
108	113	97	102	100	104		110	109	99	93	100		100	110	113	117	110
109	110	97	105	107	114		102	102	105	92	106		105	114	129	111	109
110	107	102	110	98	109		105	103	110	89	97		101	120	115	121	102
111	108	98	107	104	103		102	103	108	91	101		98	114	120	109	115
112	109	102	109	106	114		105	100	107	93	105		108	118	119	113	104
113	112	96	109	100	110		104	106	110	90	102		96	111	122	113	108
114	104	94	106	103	108		113	109	102	102	97		98	118	120	113	109
115	114	93	108	106	112		106	106	102	92	100		102	112	120	112	109
116	109	95	110	102	112		104	109	103	88	108		102	112	113	105	104
117	104	104	111	104	101		108	105	99	92	106		96	111	120	114	108
118	114	100	105	99	117		113	106	101	98	105		96	111	115	107	113
119	114	97	103	109	113		104	108	101	93	107		103	115	119	114	108
120	110	105	112	112	113		107	106	99	94	102		99	108	114	105	111
121	113	104	107	105	109		102	106	106	103	104		96	111	125	110	107
122	119	100	96	107	115		105	110	100	90	109		102	109	126	112	108
123	119	103	104	112	118		103	97	106	93	104		100	111	114	101	116
124	114	96	108	98	119		101	104	106	97	110		95	113	116	109	113
125	111	98	109	97	117		106	93	104	95	107		97	108	123	117	104
126	113	93	103	107	108		102	97	108	100	104		102	114	115	104	102
127	113	112	105	104	118		109	106	106	96	95		108	110	120	108	110
128	110	97	107	105	114		108	106	110	98	107		105	111	118	112	110
129	113	104	106	114	111		106	104	101	95	96		100	106	109	113	100
130	115	101	101	108	116		106	106	102	95	107		98	112	114	115	110
131	108	100	104	97	114		101	101	108	93	104		99	116	110	110	115
132	113	94	103	107	118		106	107	105	94	106		101	112	117	114	109
133	116	99	105	107	115		109	98	108	96	106		105	106	116	110	111
134	113	101	108	104	114		112	106	105	95	102		106	119	114	109	118
135	116	99	105	104	116		100	99	103	97	108		96	110	118	121	111
136	111	100	106	94	111		114	104	102	105	101		107	108	117	119	115
137	114	97	101	99	117		108	107	109	93	108		95	109	120	119	115
138	113	94	103	104	110		107	103	106	86	105		94	111	116	113	111
139	111	94	108	105	107		103	112	102	93	106		98	107	119	116	113
140	116	86	108	107	110		103	106	103	94	106		97	112	110	109	107
141	112	95	103	108	117		105	106	99	95	108		100	105	118	113	111
142	111	104	110	102	112		103	104	103	94	111		94	105	117	108	111
143	109	95	110	108	117		108	101	97	100	106		93	106	118	123	113
144	113	100	107	103	110		101	106	103	98	103		102	115	115	111	107
145	107	96	97	102	111		102	107	108	95	102		107	109	107	112	115
146	113	94	111	101	111		99	104	101	101	110		96	116	118	113	111
147	118	107	112	103	109		102	101	105	92	108		91	108	118	112	102
148	108	102	109	94	115		99	108	107	97	108		98	112	119	113	99
149	107	97	105	101	115		110	110	105	95	106		107	112	122	112	107
150	111	99	109	106	113		108	101	102	102	108		103	108	122	115	107
151	109	98	109	107	107		100	104	109	97	103		94	119	119	115	107
152	112	101	111	108	106		110	110	105	96	105		99	105	123	105	109
153	111	95	114	99	110		110	103	105	100	104		96	114	122	114	106
154	106	98	111	103	110		109	101	107	96	97		101	108	120	108	107
155	113	100	106	99	114		104	98	107	92	101		105	114	121	108	111
156	110	100	107	99	114		106	99	101	103	107		103	108	121	98	108
157	111	98	106	100	106		104	100	109	100	108		100	122	123	114	113
158	109	95	110	102	112		105	109	104	94	104		104	114	121	116	110
159	108	101	107	102	111		110	103	103	103	105		92	114	116	111	108
160	115	109	115	102	116		100	110	103	101	102		96	108	117	109	108
161	104	98	106	105	109		101	108	102	97	97		101	112	119	111	121
162	107	100	107	109	112		105	113	102	102	100		94	104	132	106	108
163	119	102	111	106	112		103	104	106	96	108		92	110	121	117	112
164	119	97	104	106	118		104	102	109	100	98		96	103	113	110	116
165	108	95	108	103	111		98	105	107	99	104		94	112	118	111	110
166	109	92	102	110	121		99	106	105	101	99		95	113	117	109	116
167	107	98	107	105	115		103	104	103	101	107		106	116	123	113	111
168	111	101	105	107	114		97	102	105	99	107		103	114	123	112	111
169	113	89	104	112	106		105	106	109	99	96		95	114	121	111	103
170	111	98	105	104	116		105	102	105	96	112		99	109	113	111	104
171	112	93	106	102	112		99	106	107	94	104		99	108	103	114	105
172	109	92	105	97	117		99	111	102	91	105		103	107	118	110	113
173	110	96	105	106	113		103	108	104	99	109		110	109	114	120	110
174	106	99	107	101	109		101	106	105	100	100		99	114	119	109	103
175	108	92	110	100	103		100	106	113	103	103		93	112	119	107	111
176	113	94	108	102	113		97	107	102	94	103		100	115	119	110	110
177	113	98	108	109	107		101	109	106	102	105		95	108	112	108	106
178	114	94	110	103	116		98	108	106	100	99		96	111	112	112	110
179	116	98	112	92	114		97	100	105	93	105		100	104	113	107	115
180	107	96	113	95	107		102	110	103	95	107		98	113	118	108	115
181	108	99	103	96	105		101	99	101	95	104		99	114	119	119	114
182	114	99	103	103	107		104	106	107	98	97		91	122	119	108	102
183	117	102	110	97	113		107	103	112	101	105		97	111	127	114	99
184	114	93	111	100	116		98	105	107	101	96		100	108	119	109	104
185	106	100	114	96	110		98	104	107	98	92		100	116	121	107	114
186	110	104	110	99	110		102	107	101	99	94		98	114	115	107	105
187	110	93	102	95	103		106	109	109	97	103		105	114	110	113	103
188	112	98	105	106	101		98	106	103	94	97		104	104	113	105	105
189	105	97	106	102	103		103	101	100	93	98		96	110	113	112	106
190	113	102	109	100	108		106	103	101	99	96		98	116	111	108	94
191	116	97	104	104	109		103	110	106	101	97		100	114	117	111	105
192	107	94	102	102	110		112	105	102	99	97		99	123	114	107	105
193	110	97	107	108	113		103	110	99	98	92		97	100	120	118	101
194	111	90	105	104	102		104	108	101	103	98		102	112	121	116	106
195	109	97	95	103	117		108	112	97	96	101		94	113	125	118	100
196	110	92	103	97	114		99	109	105	102	104		88	112	113	116	111
197	104	97	96	99	116		103	99	101	90	100		95	110	119	122	105
198	110	101	103	110	118		105	102	97	100	97		98	111	112	109	103
199	106	98	99	105	115		100	109	100	94	99		104	111	114	109	105
200	108	95	105	105	116		107	111	105	98	94		94	115	116	115	109
201	108	103	107	103	111		108	111	104	94	93		100	114	116	124	106
202	109	96	103	99	113		105	110	104	96	100		101	107	117	115	108
203	115	102	103	105	118		106	104	103	102	102		101	106	115	112	107
204	107	104	100	98	111		105	114	103	95	99		97	106	124	119	115
205	117	97	107	104	117		110	107	102	98	101		101	103	118	119	108
206	108	92	114	101	122		100	108	100	102	99		105	100	114	119	105
207	104	94	109	99	120		111	103	102	101	100		97	122	112	111	111
208	107	98	108	110	110		107	100	100	98	99		97	121	118	117	106
209	106	100	110	102	115		107	108	106	100	98		103	120	106	109	106
210	113	94	99	110	116		106	114	107	100	100		97	105	117	115	106
211	116	97	106	108	116		107	102	106	105	102		103	116	113	115	109
212	106	98	102	103	110		109	101	110	98	101		103	113	124	119	103
213	110	102	100	110	115		100	110	107	101	101		101	118	111	118	106
214	110	98	103	102	110		101	110	104	95	103		103	116	118	120	106
215	103	100	104	103	112		105	107	108	95	101		101	122	114	128	98
216	108	102	102	105	118		101	102	108	104	103		102	119	121	116	107
217	112	92	106	101	109		105	107	100	104	100		97	106	121	126	111
218	108	100	105	107	116		106	109	106	96	103		103	114	117	113	108
219	107	98	108	103	113		104	105	102	98	101		104	108	122	110	100
220	105	100	108	109	111		101	102	92	100	105		107	119	119	121	106
221	112	98	101	105	112		101	109	108	98	93		108	116	109	120	109
222	109	96	107	112	110		103	110	99	107	101		99	109	121	120	110
223	111	94	104	114	110		99	110	108	99	103		95	108	119	118	109
224	107	99	110	103	112		102	100	107	103	103		97	113	123	124	110
225	108	98	109	108	109		97	107	105	101	97		95	117	123	123	114
226	107	103	108	108	111		101	112	117	98	102		99	120	126	117	112
227	105	100	106	104	114		98	103	104	98	103		98	104	127	112	110
228	112	96	107	105	112		102	108	102	92	97		94	106	124	113	112
229	114	102	102	106	110		100	108	104	92	107		100	115	118	111	111
230	107	96	109	102	108		99	105	108	98	101		99	114	116	118	110
231	111	96	101	104	114		97	109	109	99	103		97	111	122	112	115
232	111	96	110	112	113		98	101	110	94	103		99	118	123	126	110
233	108	100	106	102	109		100	107	103	99	104		94	118	119	126	106
234	107	93	101	106	114		97	100	103	96	98		97	119	124	113	115
235	100	103	103	111	110		103	104	104	98	105		102	117	116	118	119
236	105	99	112	108	113		108	104	107	97	101		97	121	120	120	106
237	109	94	106	103	110		110	101	105	96	99		97	120	113	115	111
238	107	102	103	106	113		101	104	109	104	101		97	117	120	121	108
239	103	101	115	108	117		96	107	105	105	111		100	113	117	120	113
240	112	100	111	106	110		102	96	110	106	107		104	114	118	118	113
241	107	94	119	108	108		108	105	109	103	101		96	115	118	118	107
242	110	90	110	113	114		101	108	112	101	114		95	120	117	117	100
243	107	95	112	104	107		104	105	116	104	99		98	113	119	113	111
244	108	94	115	110	114		108	101	110	105	103		99	116	116	119	117
245	106	100	113	115	110		106	102	108	95	103		101	114	115	119	111
246	119	94	108	112	112		110	109	114	102	97		109	119	129	120	113
247	110	100	111	109	107		102	106	107	102	106		102	106	118	116	112
248	116	105	109	106	108		100	106	100	102	106		98	110	122	118	114
249	113	95	112	107	119		98	106	103	98	101		98	117	113	115	112
250	114	99	109	104	121		95	101	105	94	108		103	113	115	118	116
251	108	101	111	105	114		101	118	104	95	101		102	119	121	117	118
252	113	99	112	102	116		102	110	114	98	101		106	117	120	111	104
253	112	96	119	102	116		107	105	105	101	107		102	116	119	128	108
254	111	99	108	104	112		106	109	103	96	102		100	114	117	127	108
255	110	104	111	107	123		100	105	102	89	103		99	110	115	123	104
256	113	105	109	106	113		103	100	113	106	97		99	111	125	123	104
257	109	97	113	111	116		102	108	105	100	105		107	116	118	113	106
258	110	98	114	105	126		100	107	109	98	97		108	110	117	114	104
259	115	99	104	112	114		108	105	107	102	104		98	116	122	115	106
260	113	99	116	104	110		104	110	97	102	99		106	116	124	112	110
261	113	102	110	97	112		105	106	110	98	94		106	114	122	114	111
262	105	105	107	104	123		98	111	109	100	105		100	112	113	110	105
263	114	103	112	100	114		103	104	114	102	92		101	115	115	117	113
264	115	100	112	102	116		99	113	103	96	101		98	115	117	110	112
265	106	101	117	106	120		98	110	107	105	104		95	115	109	111	109
266	112	103	106	102	121		100	112	95	104	98		104	113	117	107	113
267	121	98	106	102	120		101	107	109	96	105		111	106	115	110	111
268	118	96	107	112	109		104	105	110	103	104		103	111	119	111	108
269	113	103	104	106	119		105	110	109	99	95		98	119	124	119	123
270	108	102	111	101	108		104	115	110	97	105		106	115	119	106	114
271	116	100	116	107	112		98	106	106	100	100		94	113	124	111	108
272	114	101	107	100	120		100	104	99	99	100		100	111	125	117	106
273	111	97	110	105	108		100	103	106	101	106		100	115	123	112	110
274	110	99	108	105	116		98	112	108	95	95		101	119	124	114	110
275	107	106	120	108	115		98	106	112	97	92		106	107	116	112	111
276	115	103	102	105	111		106	104	110	97	101		104	116	125	111	122
277	114	103	105	104	116		107	104	106	91	98		102	125	122	114	109
278	103	100	112	103	120		101	102	110	95	94		108	115	120	117	112
279	108	100	107	106	118		100	106	103	99	102		103	113	118	113	107
280	113	102	105	106	114		93	105	107	90	100		99	116	118	114	108
281	113	95	109	103	118		99	105	107	93	99		104	112	117	116	110
282	113	92	114	104	119		109	106	106	98	104		95	113	112	118	113
283	112	100	100	107	113		100	95	103	98	104		103	116	126	111	110
284	111	104	104	108	113		110	98	105	100	103		105	114	118	116	112
285	113	100	116	108	117		102	104	103	98	107		106	117	123	111	106
286	117	93	111	108	114		103	96	104	94	102		104	120	119	121	105
287	111	103	111	113	117		97	101	104	97	103		112	108	119	118	113
288	120	95	109	98	112		103	97	109	101	106		106	114	122	115	106
289	110	102	109	105	114		104	95	101	95	97		112	115	115	117	117
290	118	101	110	99	110		105	102	100	99	99		104	114	122	112	111
291	122	102	106	108	108		108	103	102	100	98		103	114	122	115	108
292	116	106	111	104	123		105	108	106	102	97		109	109	120	119	113
293	116	98	106	108	115		98	111	100	98	103		106	106	124	115	111
294	121	100	109	108	115		102	106	105	102	109		104	116	114	120	116
295	115	106	111	110	114		100	106	104	96	93		103	110	124	118	112
296	112	96	108	107	117		107	113	104	98	100		94	106	120	124	113
297	116	103	111	104	111		101	108	106	90	95		97	113	121	121	108
298	116	98	107	105	112		98	110	109	95	99		102	105	117	121	105
299	114	98	111	103	115		104	108	109	102	102		101	110	119	121	104
300	110	98	107	104	111		100	107	105	96	100		99	106	120	117	109
301	118	91	115	104	114		103	106	107	100	96		95	107	114	114	112
302	113	93	107	106	116		101	107	100	95	102		100	111	117	116	110
303	116	96	111	108	102		97	103	100	98	100		101	113	116	115	114
304	112	96	115	104	111		105	105	110	98	104		93	104	117	101	111
305	114	94	111	107	118		106	105	110	94	98		101	112	123	118	110
306	104	96	111	106	117		101	102	106	100	105		103	116	114	117	115
307	112	99	107	100	115		106	104	105	97	100		107	109	126	110	108
308	115	102	110	104	117		104	104	105	97	107		105	114	125	125	111
309	115	109	115	103	118		106	100	99	89	97		106	112	109	120	111
310	112	102	110	106	120		101	104	108	91	101		104	107	121	116	107
311	108	99	107	103	110		107	103	105	91	94		99	104	106	108	101
312	120	101	106	99	115		101	96	106	102	97		101	113	113	116	112
313	116	95	109	103	118		104	114	106	102	99		107	108	116	111	105
314	111	93	106	102	116		103	107	107	103	102		102	111	123	123	106
315	117	98	115	103	114		110	106	106	101	91		102	110	120	115	108
316	110	100	106	105	112		100	111	109	95	105		103	108	113	106	104
317	112	95	107	106	112		107	112	103	97	101		102	117	115	105	114
318	116	98	114	101	117		108	109	116	110	103		100	115	120	103	109
319	114	95	111	106	116		109	109	109	109	102		99	114	122	116	107
320	117	96	104	96	106		106	107	113	102	105		107	117	108	125	115
321	113	101	115	95	115		109	102	109	96	103		102	118	120	113	114
322	121	101	106	104	112		110	106	110	101	100		100	116	114	112	109
323	123	101	111	99	110		99	107	108	108	105		100	113	118	116	104
324	115	105	107	105	109		109	105	107	102	96		98	116	118	120	104
325	113	98	109	104	116		104	102	108	101	102		99	113	120	113	108
326	113	98	108	104	112		105	104	106	103	107		95	113	121	107	115
327	112	101	116	105	108		110	112	110	104	101		94	117	125	106	108
328	111	99	108	104	117		102	103	106	101	102		100	114	111	109	104
329	113	95	99	102	114		104	107	107	97	99		107	115	114	111	115
330	111	100	110	116	112		104	106	111	99	98		102	119	115	112	114
331	116	101	114	107	111		102	106	108	97	100		100	110	118	115	116
332	117	102	113	102	110		102	103	111	94	100		106	112	109	116	114
333	110	98	106	106	112		101	103	101	96	101		100	118	117	114	114
334	121	102	112	100	114		107	103	112	92	99		111	117	110	114	107
335	115	98	105	113	108		111	111	111	92	97		90	120	109	113	114
336	113	101	114	110	108		98	106	105	96	108		105	116	115	118	114
337	115	103	113	108	112		105	108	105	98	102		103	116	121	123	111
338	114	102	115	110	112		104	106	102	95	101		100	127	117	120	106
339	115	94	111	104	120		103	106	114	93	98		102	115	122	117	108
340	115	93	114	103	111		102	99	105	100	100		104	117	113	115	111
341	112	102	104	109	114		103	101	111	93	100		103	118	106	110	106
342	119	105	108	110	114		104	104	111	100	101		103	130	119	115	104
343	120	98	104	107	117		107	102	102	101	99		92	116	120	111	119
344	111	104	109	101	107		102	103	107	100	100		104	118	124	114	113
345	111	95	105	103	111		102	106	100	98	99		91	117	123	121	118
346	109	101	109	109	110		111	104	106	96	100		105	123	123	114	116
347	109	98	110	103	109		107	108	108	97	99		93	114	122	118	107
348	114	96	108	115	107		105	103	112	94	101		99	116	124	127	107
349	107	99	113	104	114		100	96	107	102	105		91	118	126	116	111
350	115	98	112	101	109		98	102	105	95	96		100	114	127	121	114
351	108	108	113	108	116		102	110	100	97	103		106	109	128	111	110
352	105	104	115	106	112		103	109	103	105	102		109	118	128	113	111
353	109	93	108	94	108		102	113	107	100	102		105	112	133	116	112
354	110	98	113	102	114		101	106	99	102	95		104	113	129	109	112
355	115	101	102	105	116		104	108	104	98	97		96	103	116	115	110
356	111	105	111	110	117		101	106	104	96	105		104	108	120	114	109
357	108	101	106	107	108		106	104	104	107	101		103	111	126	117	113
358	108	96	105	96	110		100	109	108	106	109		110	113	131	119	116
359	115	101	120	108	111		98	110	105	99	104		103	113	113	116	110
360	115	94	109	109	109		102	101	111	102	100		101	111	113	115	113
361	111	104	107	111	109		102	105	107	100	104		102	109	121	116	105
362	108	92	103	106	116		103	105	107	99	105		104	114	121	107	114
363	114	95	109	107	111		103	111	106	97	99		98	109	118	107	113
364	104	100	109	102	117		104	106	106	101	102		98	113	120	112	110
365	113	107	109	106	109		103	108	106	97	94		108	115	127	111	116
366	112	97	114	112	115		99	100	110	93	100		98	118	125	111	120
367	111	101	108	107	114		99	105	108	96	102		104	116	123	123	104
368	114	96	101	106	113		106	104	109	102	102		98	103	115	115	108
369	122	102	109	104	113		103	105	109	100	99		102	112	114	128	112
370	113	97	108	109	116		105	105	105	101	99		98	115	115	124	117
371	107	102	109	108	102		110	112	108	102	106		101	111	118	117	110
372	108	97	111	114	108		104	111	107	99	98		102	114	121	106	112
373	116	100	104	111	104		100	110	108	96	100		102	122	129	123	106
374	106	94	115	104	110		106	111	100	97	97		99	112	122	112	106
375	115	94	110	107	103		103	110	105	90	103		91	110	123	123	109
376	111	104	108	107	107		102	98	101	95	102		97	116	117	114	112
377	113	108	104	104	109		106	105	104	90	98		98	110	126	110	110
378	115	106	111	105	107		107	113	103	97	94		103	114	121	118	117
379	114	97	105	110	102		97	108	103	90	95		103	115	118	118	112
380	114	101	113	113	103		100	103	106	94	97		102	114	118	117	114
381	114	98	111	103	111		104	108	102	97	97		106	112	119	111	110
382	112	99	105	102	106		104	102	109	94	97		105	114	123	118	112
383	107	108	113	102	109		106	104	108	94	103		99	110	118	117	119
384	117	95	106	105	104		103	105	102	89	102		96	111	123	110	109
385	110	101	115	104	105		102	104	110	91	103		99	110	115	120	112
386	108	97	110	103	102		101	111	118	97	104		96	114	117	115	103
387	112	95	109	98	102		95	112	107	92	107		98	117	117	113	108
388	114	103	104	103	101		97	106	106	85	98		96	111	118	111	109
389	112	99	107	106	107		95	101	109	98	97		103	112	115	113	111
390	121	104	107	102	105		99	102	112	98	106		105	114	113	116	121
391	105	104	103	101	105		100	104	105	99	104		102	113	126	117	114
392	112	102	104	106	103		99	103	107	90	103		94	114	121	117	116
393	114	106	110	110	107		97	105	109	96	100		94	118	115	116	113
394	106	102	113	106	106		95	104	110	90	104		103	110	116	116	115
395	110	99	106	105	101		100	107	111	89	104		106	117	122	119	115
396	115	92	102	102	105		101	106	109	95	96		105	104	118	115	111
397	117	99	111	110	103		99	105	108	92	101		109	112	117	112	108
398	113	105	108	104	108		101	111	115	95	100		100	110	128	116	103
399	114	108	105	101	106		104	106	105	99	96		100	117	121	118	112
400	110	102	101	108	108		102	105	107	99	100		96	112	124	116	112
401	112	105	107	104	113		107	103	111	95	99		98	118	123	115	109
402	110	100	103	106	110		105	104	103	94	102		106	121	126	116	111
403	110	98	107	104	103		103	108	105	94	101		102	120	120	114	111
404	113	99	104	102	107		102	107	107	88	100		102	120	121	116	107
405	111	105	107	103	106		100	116	109	92	99		99	104	125	115	110
406	110	99	96	107	101		102	100	109	98	101		99	111	121	116	108
407	117	95	101	101	108		102	109	109	102	105		99	116	114	119	111
408	109	102	106	105	106		102	101	105	100	105		103	115	116	125	111
409	119	103	111	103	115		104	105	109	95	100		104	117	124	112	108
410	110	109	101	107	112		101	111	109	95	104		102	111	119	114	115
411	115	96	101	102	109		109	105	109	94	99		98	114	115	112	112
412	120	100	105	106	114		100	106	117	100	100		96	117	128	112	118
413	111	104	115	108	113		103	112	106	89	99		101	118	112	111	112
414	108	99	107	103	113		105	114	111	95	101		97	124	117	111	107
415	108	99	116	105	107		106	108	109	94	105		104	120	113	117	102
416	114	102	110	100	113		97	108	113	101	100		100	114	123	119	119
417	110	102	114	103	109		92	111	105	96	106		98	117	119	113	119
418	107	103	108	98	114		105	110	108	94	104		104	113	113	120	102
419	108	97	107	100	115		103	105	107	98	105		98	112	116	112	111
420	109	98	113	107	110		101	104	108	99	102		101	122	116	108	115
421	115	107	114	101	108		95	109	105	92	100		99	118	122	114	112
422	108	100	112	100	105		103	106	112	98	98		101	129	113	123	116
423	114	105	109	102	111		98	105	108	98	102		102	121	117	110	111
424	117	103	107	101	111		99	104	114	96	104		102	111	123	113	114
425	108	104	113	100	113		97	106	112	97	104		99	111	119	112	114
426	104	105	114	108	116		107	105	113	95	106		102	115	117	117	114
427	114	103	103	101	114		102	109	111	102	102		102	112	123	115	109
428	117	104	114	102	116		106	104	113	102	101		97	125	119	119	117
429	118	98	110	101	111		98	108	109	95	94		95	107	117	119	113
430	108	104	107	101	107		102	110	113	102	91		101	112	114	114	110
431	116	99	108	107	109		104	99	108	93	97		99	121	119	106	122
432	115	101	110	102	106		100	111	107	97	104		94	116	125	111	109
433	112	108	112	103	103		103	108	110	99	101		91	105	122	113	109
434	115	108	109	100	110		96	111	110	96	95		100	115	123	114	108
435	117	109	107	98	103		106	110	102	103	98		101	110	120	117	112
436	107	111	112	101	104		108	110	98	96	99		106	109	117	114	117
437	115	104	104	107	105		107	104	106	101	100		102	108	125	119	111
438	108	101	114	101	102		104	104	101	97	99		94	108	119	112	113
439	110	102	110	105	109		104	114	108	105	100		100	115	122	123	116
440	108	103	108	104	107		108	109	107	102	101		94	114	115	117	115
441	112	103	109	101	103		103	109	110	95	104		99	108	115	120	116
442	110	103	111	97	106		99	113	100	101	96		103	110	113	114	112
443	106	102	103	97	108		95	120	107	97	102		96	104	109	117	110
444	105	104	109	109	109		95	116	102	92	103		95	107	111	115	116
445	110	106	109	108	114		99	110	102	93	106		104	104	118	114	112
446	107	103	109	98	109		104	106	102	88	101		99	114	118	118	109
447	111	104	111	105	115		96	111	108	93	102		103	111	118	122	113
448	110	100	116	97	115		99	106	102	100	100		104	112	122	120	117
449	112	101	104	100	110		100	108	106	92	100		100	105	120	116	113
450	110	99	110	99	110		102	116	104	90	103		100	117	122	131	107
451	116	99	105	105	108		105	113	106	88	99		96	107	118	122	106
452	111	96	108	106	106		97	106	108	92	95		101	119	115	119	115
453	105	108	109	101	104		103	115	101	91	104		114	122	121	130	111
454	113	101	112	101	112		101	107	111	98	96		102	118	124	120	114
455	112	95	106	103	112		101	120	108	96	97		104	119	123	120	108
456	110	94	104	111	108		99	105	111	89	105		97	117	124	124	108
457	114	98	103	106	106		94	117	112	91	100		103	119	116	120	109
458	115	105	101	103	110		97	110	103	99	100		104	117	121	115	118
459	117	99	104	102	113		105	106	110	100	109		108	123	131	126	108
460	110	100	111	103	112		100	113	107	101	111		99	118	117	122	110
461	113	101	105	107	115		102	112	104	90	103		99	121	117	115	113
462	106	105	104	101	114		99	111	106	93	103		99	109	124	116	110
463	110	102	118	107	114		101	110	100	90	103		104	110	119	116	110
464	115	103	110	101	108		105	115	104	95	95		100	120	124	117	114
465	110	110	121	105	112		98	111	102	96	99		101	118	115	120	99
466	109	106	112	99	113		96	109	107	86	95		104	114	129	121	113
467	108	100	110	107	108		98	106	102	99	103		101	111	123	114	102
468	112	97	111	96	106		104	109	108	95	103		104	111	123	124	110
469	106	101	111	104	113		100	106	107	100	104		96	114	123	114	115
470	114	102	109	100	102		104	110	107	90	104		100	113	124	118	111
471	110	107	108	107	104		98	111	103	95	103		101	106	123	118	112
472	104	100	111	105	117		102	109	105	95	104		99	114	123	122	112
473	112	102	111	104	106		104	108	109	93	97		104	119	113	117	112
474	113	108	111	106	114		99	107	103	93	100		100	120	123	121	114
475	112	104	102	112	115		96	105	113	97	99		98	120	125	120	117
476	112	101	108	107	110		101	111	103	93	106		106	114	120	123	105
477	107	107	112	103	111		103	108	103	96	105		101	118	113	119	112
478	120	100	112	104	114		105	109	108	98	102		102	112	124	113	112
479	114	101	106	107	113		108	104	106	94	95		102	117	115	120	113
480	118	101	101	107	120		102	109	108	96	105		102	118	122	116	105
481	112	103	105	99	116		100	113	101	93	101		100	112	120	115	107
482	114	101	101	106	108		99	108	99	90	97		102	120	116	114	111
483	110	101	104	106	110		101	111	103	91	102		102	121	116	124	107
484	115	102	110	105	109		104	104	108	94	101		103	115	117	121	103
485	115	96	110	105	112		97	117	103	99	103		102	110	115	120	111
486	123	97	101	105	110		107	111	101	88	102		98	118	127	125	116
487	115	107	103	103	105		100	104	107	93	101		100	113	122	120	110
488	112	100	102	108	111		103	110	106	92	104		111	111	122	123	116
489	118	99	102	96	106		103	108	104	95	103		97	111	124	123	114
490	116	105	102	105	105		102	108	107	94	100		103	108	127	122	107
491	113	95	100	106	114		103	105	114	96	103		108	111	129	121	116
492	119	105	108	104	112		96	102	110	95	95		105	105	125	117	109
493	112	97	105	107	116		101	108	110	94	94		105	110	124	111	104
494	112	100	99	104	110		102	111	109	92	103		98	112	121	125	114
495	108	91	106	102	105		99	104	113	92	97		110	110	127	118	116
496	117	97	103	106	108		105	105	108	91	99		112	111	118	123	116
497	112	97	101	111	105		100	112	109	91	99		107	111	120	120	106
498	118	99	103	106	110		104	104	108	89	101		107	111	122	125	115
499	112	104	114	105	104		103	115	109	97	93		99	114	121	124	115
500	111	95	107	101	104		93	107	102	94	93		99	110	116	120	114
501	119	105	104	110	110		97	106	109	89	97		108	116	122	115	116
502	111	102	108	105	99		93	108	96	93	96		100	120	112	124	114
503	114	100	99	104	106		99	110	108	95	95		97	116	118	120	109
504	114	98	104	102	107		99	109	109	93	103		96	118	124	124	111
505	111	96	102	107	109		99	105	105	92	95		109	110	126	119	109
506	116	99	107	101	102		103	105	106	99	100		94	112	124	117	106
507	114	98	103	104	103		101	98	109	100	96		100	110	120	108	107
508	120	94	104	112	104		97	108	108	97	95		108	114	123	126	108
509	114	101	103	105	111		101	109	107	100	99		103	110	123	122	109
510	112	97	112	101	105		104	114	102	96	102		99	108	127	121	110
511	111	98	116	107	113		104	108	106	97	102		98	120	122	120	103
512	109	102	110	106	106		99	108	108	95	98		93	110	128	119	113
513	110	104	100	109	107		101	110	106	106	99		98	118	122	118	109
514	118	98	104	102	111		107	106	114	102	103		104	110	120	122	112
515	112	94	110	106	104		98	108	102	102	96		95	107	123	119	108
516	115	102	104	111	111		98	109	108	98	102		102	112	119	117	112
517	106	105	109	106	103		102	107	111	100	99		103	108	121	122	103
518	113	96	106	104	110		99	109	109	102	98		95	112	126	115	114
519	115	102	108	104	112		104	106	112	97	104		96	119	121	124	107
520	111	103	105	108	105		104	109	112	94	95		99	110	122	122	112
521	109	107	104	111	104		100	111	111	101	97		95	114	135	123	105
522	112	100	99	105	108		96	111	108	98	96		103	117	119	118	103
523	116	101	101	106	108		105	110	103	100	93		99	122	115	119	107
524	112	104	109	106	103		98	112	105	93	95		98	119	131	127	110
525	108	106	113	109	108		93	109	109	101	93		103	116	122	121	107
526	109	106	104	108	110		94	109	108	91	101		92	118	128	124	103
527	112	103	105	102	107		97	115	109	99	97		94	121	118	117	113
528	111	96	104	106	109		104	110	111	94	102		100	118	121	121	112
529	117	100	103	108	110		99	108	107	103	98		98	109	130	119	106
530	109	99	100	104	107		97	109	116	102	105		88	120	121	126	108
531	110	100	107	110	108		103	109	107	95	96		101	112	125	114	114
532	114	101	106	104	107		99	110	110	98	99		96	120	129	123	115
533	113	100	110	108	111		105	103	109	102	99		97	106	129	117	106
534	110	106	109	104	108		109	99	109	104	100		101	113	130	126	112
535	114	95	96	105	105		108	111	102	105	97		98	120	125	121	114
536	115	99	104	105	116		107	103	107	98	94		101	108	124	127	110
537	107	104	101	108	97		102	109	101	103	104		101	117	134	123	111
538	118	104	105	107	105		104	112	112	104	95		99	116	125	117	118
539	115	104	107	108	110		102	109	106	95	100		101	118	121	121	114
540	109	105	107	106	117		105	114	109	100	102		106	117	123	123	108
541	110	106	109	108	107		102	104	105	101	100		100	111	118	116	108
542	107	106	106	100	106		112	106	106	94	96		101	109	132	112	111
543	108	107	111	110	108		102	106	104	95	105		105	110	125	116	112
544	117	108	104	110	107		104	102	103	94	97		107	110	129	117	114
545	108	106	106	108	106		109	98	108	96	97		105	114	123	118	104
546	114	102	102	103	109		107	111	101	96	100		93	111	129	113	111
547	114	105	103	102	111		98	109	100	93	102		101	111	130	118	110
548	117	100	108	97	113		99	109	106	92	93		103	118	127	113	115
549	114	104	101	102	108		103	109	99	92	101		103	117	123	121	107
550	111	112	108	107	104		103	103	97	93	101		96	113	132	123	110
551	116	105	109	107	110		107	108	108	94	89		96	113	129	119	103
552	115	104	116	110	111		103	108	105	91	97		96	112	126	114	96
553	111	98	112	105	109		95	108	106	90	95		105	108	132	134	104
554	114	105	107	102	105		102	113	107	92	98		104	121	129	117	108
555	111	102	113	101	107		107	110	102	96	95		101	105	125	114	106
556	113	100	111	99	114		103	105	103	97	96		104	109	121	116	110
557	117	93	110	94	105		99	116	103	93	97		99	112	129	129	107
558	113	95	112	102	107		93	108	106	94	94		99	116	130	124	110
559	112	102	114	100	108		96	109	108	99	99		113	116	124	114	110
560	112	100	111	96	105		100	108	101	98	96		106	116	122	124	109
561	115	98	109	97	106		93	112	110	96	99		94	116	122	124	111
562	114	102	109	100	105		97	107	111	97	105		100	107	121	128	110
563	116	106	99	100	106		94	103	107	93	99		103	106	134	123	107
564	119	110	107	101	103		96	105	116	95	107		103	102	127	131	114
565	119	107	109	107	105		104	99	105	100	101		96	108	118	127	119
566	114	111	107	101	107		97	102	108	96	102		97	117	129	118	116
567	113	106	113	103	111		100	110	104	98	100		91	106	129	125	115
568	108	98	114	103	103		105	105	108	93	98		104	106	126	127	114
569	117	104	115	98	112		99	109	103	95	99		101	113	126	128	110
570	113	105	108	105	113		106	109	105	96	103		110	120	118	123	109
571	110	109	110	101	107		104	111	111	93	102		113	112	124	119	113
572	115	103	113	109	107		104	108	104	95	100		107	111	121	129	114
573	117	101	110	99	107		102	114	103	90	98		106	118	125	119	105
574	110	106	111	103	110		102	111	100	96	109		98	118	120	121	120
575	113	106	103	104	107		99	111	103	92	94		99	116	124	120	114
576	115	105	115	99	110		103	110	100	95	93		108	124	117	118	118
577	112	100	112	104	109		103	107	108	96	95		104	115	117	115	112
578	111	107	118	105	107		103	117	101	95	96		99	119	127	116	111
579	120	108	118	109	109		99	112	106	94	92		104	116	125	111	112
580	110	105	110	101	106		101	117	104	93	101		102	114	127	118	108
581	118	101	114	101	113		102	112	102	91	100		101	116	125	120	102
582	117	111	108	107	113		105	104	107	91	95		102	119	121	110	113
583	106	106	113	102	104		104	117	105	99	97		99	111	127	121	111
584	114	104	113	101	112		106	114	112	92	94		100	106	124	117	108
585	119	100	110	109	104		99	101	107	92	101		97	112	132	121	103
586	111	98	114	100	113		101	103	109	92	96		103	112	124	121	103
587	110	93	108	101	111		99	105	109	103	94		101	116	118	117	121
588	117	98	111	105	105		100	105	115	100	97		104	111	124	123	112
589	114	106	115	102	104		105	105	113	96	96		106	102	119	123	107
590	113	96	108	98	107		106	110	108	97	96		103	112	119	125	106
591	110	113	115	100	104		99	107	107	97	91		102	107	120	115	110
592	117	110	115	108	107		99	111	112	101	97		104	114	120	125	111
593	115	98	102	110	112		101	103	107	97	99		102	112	116	127	111
594	113	112	112	111	107		105	104	107	97	106		105	110	116	111	108
595	111	103	106	106	105		93	107	103	98	107		103	121	117	122	106
596	115	103	106	105	105		102	110	114	97	97		107	115	114	117	107
597	114	98	117	106	109		104	110	106	97	99		97	113	116	124	108
598	117	107	110	103	112		102	107	105	92	102		109	107	126	119	106
599	116	104	109	110	115		102	106	115	96	101		100	115	120	113	104
600	112	100	107	105	108		95	104	103	99	102		102	116	123	118	106
601	115	105	107	106	106		98	108	108	96	97		94	112	119	116	108
602	112	101	110	106	105		97	101	106	95	102		99	114	125	117	108
603	111	95	112	97	105		93	108	107	96	104		109	111	120	119	106
604	111	94	112	101	104		100	100	111	95	106		101	114	116	115	105
605	115	98	115	103	103		95	106	115	100	111		99	119	111	127	108
606	115	103	109	101	115		97	100	115	95	94		99	111	109	112	113
607	110	105	100	110	103		103	109	111	93	107		99	115	113	122	108
608	116	103	108	107	103		102	100	107	102	102		98	107	120	120	103
609	114	98	108	104	103		100	99	102	98	101		104	105	121	113	108
610	115	109	107	111	104		103	109	109	98	105		109	113	116	122	111
611	112	105	103	109	107		106	106	102	95	102		104	111	112	118	107
612	116	102	108	104	112		107	104	108	89	108		104	113	117	124	115
613	117	101	101	100	110		101	109	107	97	108		105	121	115	120	113
614	115	100	105	107	106		101	101	107	91	105		102	109	110	114	117
615	112	100	109	108	111		103	111	107	99	107		102	110	113	111	114
616	115	102	109	110	119		102	102	113	98	105		102	111	119	119	119
617	110	102	109	108	111		98	111	109	103	93		111	110	119	115	115
618	119	101	116	108	106		103	104	106	101	103		103	114	116	118	116
619	111	101	112	108	104		101	103	109	94	103		100	112	108	124	116
620	119	102	107	102	107		102	107	109	92	105		102	116	122	113	117
621	108	101	105	110	113		104	95	101	99	109		101	115	114	118	111
622	122	99	102	110	114		108	101	113	95	107		103	116	114	121	108
623	113	99	107	110	115		104	101	104	95	106		107	116	116	119	116
624	119	103	109	111	104		99	104	102	95	101		100	115	123	120	114
625	111	102	100	111	107		101	105	105	92	106		99	108	116	124	113
626	115	97	104	105	111		100	100	108	101	101		108	114	123	119	110
627	111	95	110	111	98		100	110	110	97	100		104	114	118	118	114
628	114	97	108	106	109		101	110	108	91	103		98	118	116	114	115
629	111	98	113	106	110		107	105	109	100	102		104	120	116	114	114
630	110	94	111	109	109		95	104	113	94	105		104	112	126	110	120
631	111	98	99	107	102		101	110	111	95	107		104	111	129	117	119
632	112	98	101	107	111		110	106	111	97	92		100	117	115	114	107
633	109	104	100	106	108		99	104	107	96	102		98	110	115	112	115
634	112	97	103	108	113		103	103	107	97	96		95	115	122	113	112
635	110	96	103	113	114		104	105	102	105	99		103	112	108	113	123
636	110	94	103	118	113		106	107	100	93	104		93	113	116	110	114
637	118	105	106	109	112		102	114	106	95	104		95	115	110	112	113
638	118	103	103	113	107		104	106	101	94	98		107	107	119	116	119
639	110	105	110	114	111		102	109	104	99	97		102	118	114	120	106
640	117	94	102	107	113		105	111	111	94	94		98	119	115	118	115
641	116	99	111	112	113		100	110	108	97	97		99	116	119	115	115
642	109	102	100	111	111		105	111	112	94	98		102	121	112	123	114
643	109	102	109	109	116		105	114	105	97	97		101	117	118	115	119
644	114	109	103	112	112		101	106	104	104	101		106	116	118	108	121
645	108	105	100	111	110		104	103	104	96	96		96	117	117	122	114
646	116	104	107	109	116		101	102	102	99	99		99	121	115	120	116
647	113	100	104	110	106		101	102	110	103	98		102	128	123	117	114
648	113	103	107	113	115		103	106	114	103	102		95	111	124	120	114
649	123	104	103	115	113		99	105	111	102	98		103	119	112	111	111
650	115	100	104	109	109		106	111	108	105	98		98	113	114	115	109
651	117	101	110	111	112		106	111	102	101	101		95	122	116	120	105
652	120	97	107	108	105		96	108	105	101	94		96	112	121	118	118
653	111	99	105	108	111		98	106	112	98	99		98	113	121	123	122
654	115	104	101	110	109		107	105	104	100	101		107	120	116	116	115
655	114	99	104	104	112		106	104	105	106	103		103	118	121	124	111
656	114	102	103	105	117		106	116	106	92	100		100	120	113	124	112
657	118	102	101	102	106		105	113	103	98	95		97	120	118	130	111
658	111	104	103	108	109		101	112	104	94	95		100	116	114	120	124
659	116	105	108	107	116		107	106	105	92	100		105	117	110	119	108
660	116	109	106	106	112		100	108	104	97	99		99	111	113	117	111
661	115	102	103	111	108		108	103	102	93	96		93	118	117	117	113
662	115	97	110	106	109		116	106	100	103	104		104	116	123	125	110
663	116	105	101	106	110		107	109	104	102	96		104	110	117	114	111
664	117	103	108	112	108		104	113	103	100	103		103	116	121	121	108
665	108	102	101	117	109		104	107	99	101	100		104	120	116	122	110
666	111	100	108	114	112		107	107	107	96	100		109	113	115	121	111
667	116	106	110	112	110		102	111	95	98	100		108	111	113	123	113
668	116	100	117	114	112		99	108	109	99	103		99	120	120	119	108
669	116	103	115	110	113		107	110	97	106	104		105	121	121	119	105
670	114	105	110	105	108		103	111	109	108	99		106	119	117	114	113
671	118	103	109	111	111		100	107	105	102	104		112	116	116	110	114
672	118	103	112	112	117		98	98	114	96	107		105	120	128	118	122
673	116	98	112	111	117		106	103	109	106	105		104	116	128	114	118
674	117	104	116	118	110		105	109	111	93	102		105	115	118	118	111
675	114	103	110	115	115		104	105	108	100	100		102	115	126	117	113
676	107	106	109	110	116		104	105	105	98	99		110	113	119	113	110
677	118	110	110	116	114		104	103	105	100	100		105	115	114	114	111
678	112	105	109	106	113		103	104	111	96	104		107	107	112	116	107
679	113	101	107	100	110		102	100	102	104	109		105	124	117	113	111
680	114	101	111	119	111		97	106	101	101	103		109	118	119	125	114
681	110	100	115	115	107		101	107	98	107	95		103	115	120	116	114
682	115	96	98	107	113		103	100	104	107	98		108	113	115	117	117
683	104	97	102	104	110		100	109	104	98	94		104	111	120	119	114
684	112	98	105	106	107		106	107	101	102	93		106	112	115	116	106
685	121	94	102	110	106		104	105	102	109	99		104	110	119	124	110
686	116	102	107	105	107		104	107	101	101	100		102	109	117	116	107
687	108	97	109	116	105		101	114	102	101	94		98	116	118	115	111
688	116	98	104	109	106		96	114	101	102	94		102	117	114	114	110
689	113	103	105	109	112		98	106	103	104	98		100	115	121	122	109
690	117	99	111	103	115		100	107	106	103	100		103	120	116	113	100
691	110	103	108	101	112		101	110	108	102	98		103	110	117	111	112
692	118	99	110	111	108		99	106	111	100	98		104	120	114	115	116
693	118	99	114	101	105		106	106	99	100	104		103	107	116	116	113
694	117	95	110	105	100		102	104	103	99	102		96	115	112	113	107
695	108	96	114	107	106		99	105	109	103	106		98	111	106	119	106
696	112	100	110	105	107		102	108	102	99	95		96	114	108	118	111
697	113	104	107	107	105		104	106	109	99	100		96	117	112	114	109
698	113	102	106	105	111		108	110	105	97	95		104	115	115	116	115
699	120	98	110	113	102		102	109	109	96	102		99	123	121	120	113
700	109	98	106	110	101		113	104	104	98	102		101	116	118	117	115
701	112	90	109	109	112		105	110	105	96	104		104	121	113	119	118
702	112	97	111	100	102		107	97	103	98	99		99	123	120	115	111
703	114	102	99	111	103		102	110	102	106	98		108	116	113	113	108
704	115	100	111	105	107		96	109	102	95	96		103	119	118	119	108
705	112	96	112	103	104		107	110	98	99	100		98	115	126	117	108
706	115	104	102	101	112		103	104	104	102	96		93	112	118	111	113
707	118	102	108	109	107		103	110	109	102	100		100	124	120	122	115
708	111	102	110	105	105		103	109	109	103	106		96	121	121	113	114
709	109	100	109	109	110		100	101	105	102	96		102	116	122	107	116
710	111	96	115	110	108		98	103	103	102	106		108	122	119	113	121
711	109	100	108	113	116		103	102	106	99	95		103	112	115	115	115
712	112	106	107	113	113		102	99	103	102	105		100	115	124	114	108
713	115	101	108	108	113		103	109	107	102	105		109	113	115	119	117
714	113	100	112	107	114		105	105	106	99	102		108	113	119	121	112
715	126	103	107	111	111		100	107	104	97	96		105	114	118	117	116
716	110	105	115	103	101		104	108	107	106	103		100	118	123	123	115
717	119	104	111	110	112		101	103	107	102	101		104	120	115	116	112
718	118	102	110	107	107		100	100	111	102	109		105	114	117	124	117
719	116	97	109	108	109		103	100	102	98	102		110	111	115	125	114
720	111	99	108	106	100		105	107	104	99	97		110	112	114	106	116
721	114	102	110	111	106		108	105	113	100	103		107	114	118	107	114
722	123	100	108	110	106		110	103	107	99	96		108	110	109	112	129
723	115	105	110	114	104		107	100	99	101	96		109	116	123	114	119
724	112	103	115	110	117		109	106	100	93	108		105	106	114	120	109
725	119	96	109	106	111		101	110	102	93	95		101	117	117	116	118
726	114	101	105	113	117		104	106	104	96	103		104	117	112	120	122
727	120	98	111	111	105		108	103	106	96	107		101	120	109	116	112
728	120	105	115	106	104		105	105	105	102	107		100	119	111	108	119
729	111	107	110	106	107		102	104	107	96	97		103	119	112	112	119
730	114	95	105	110	114		103	107	102	100	97		105	117	113	114	130
731	113	96	100	111	107		106	109	107	101	99		107	116	120	119	118
732	120	94	118	110	112		103	102	102	105	106		97	112	122	113	121
733	111	97	102	109	113		109	102	104	103	101		103	114	124	122	114
734	109	99	103	111	116		107	102	105	106	102		105	115	114	125	115
735	113	98	106	113	108		104	100	104	97	104		107	116	118	118	117
736	116	105	106	107	112		97	108	105	98	99		107	109	114	112	116
737	108	99	104	110	102		102	105	107	101	101		106	119	117	110	124
738	105	96	106	113	107		105	100	105	101	102		110	113	121	112	117
739	108	98	107	110	103		98	106	104	101	102		113	116	111	111	124
740	114	97	110	107	114		105	103	109	99	101		110	120	116	110	114
741	119	94	109	105	109		101	98	106	99	100		106	124	119	107	113
742	107	90	109	110	110		107	108	108	97	95		108	109	113	124	116
743	108	96	110	105	111		107	97	103	102	100		106	112	114	113	116
744	116	92	106	107	104		107	109	100	96	97		105	113	113	116	111
745	114	95	106	107	111		98	103	107	100	102		108	117	116	117	118
746	111	94	111	110	109		106	104	98	102	99		106	124	109	120	111
747	116	99	110	103	107		105	104	105	104	95		102	111	119	121	118
748	115	96	104	111	109		107	102	103	101	100		108	126	115	117	114
749	106	95	104	115	101		101	93	110	102	98		109	122	109	112	113
750	114	95	105	103	104		103	96	103	96	98		106	114	123	111	110
751	119	96	109	105	104		97	104	113	104	98		110	117	111	112	116
752	114	95	105	111	99		107	100	106	99	100		102	123	120	114	121
753	114	97	107	107	110		105	98	106	105	92		109	120	119	117	114
754	113	98	106	111	106		106	100	109	100	102		109	114	118	121	116
755	107	93	112	110	103		99	100	111	99	99		111	110	119	113	110
756	109	95	110	109	110		103	100	103	102	93		104	117	118	109	117
757	105	97	102	104	114		110	101	113	105	97		107	122	112	117	110
758	109	96	107	102	112		103	102	107	103	103		108	116	119	114	111
759	117	96	102	107	112		103	101	108	102	101		105	116	112	112	114
760	123	97	111	114	111		103	97	103	103	99		114	122	119	108	114
761	119	94	105	108	110		104	110	107	102	98		102	116	115	113	108
762	115	90	108	104	115		108	102	110	100	97		109	123	113	112	107
763	115	91	107	113	108		99	109	113	99	103		104	124	109	119	108
764	113	93	105	101	113		109	105	102	101	100		114	119	118	117	110
765	112	96	109	109	116		101	104	110	94	93		113	129	119	121	113
766	113	96	110	112	115		103	101	111	105	93		107	118	111	116	119
767	113	92	111	104	107		106	105	105	101	95		109	122	117	117	108
768	114	97	105	105	105		107	106	107	100	99		107	121	120	112	108
769	112	95	108	107	111		102	98	106	100	93		104	121	120	112	109
770	119	91	108	115	109		101	99	111	100	98		104	128	119	116	113
771	113	84	104	116	106		109	102	112	101	93		102	122	118	114	108
772	113	93	107	114	102		100	105	107	102	100		108	114	119	111	112
773	109	96	111	112	113		107	102	106	100	94		105	125	119	114	101
774	117	93	111	107	115		107	102	111	101	101		101	116	114	112	104
775	108	102	109	109	108		101	101	102	101	105		94	118	125	123	119
776	111	92	106	111	109		98	99	112	105	95		100	123	129	108	105
777	112	99	104	112	111		106	98	109	98	91		102	118	125	106	108
778	109	100	106	107	105		98	97	113	98	92		101	125	110	114	105
779	118	94	110	107	111		103	104	111	97	97		102	121	120	114	107
780	111	100	98	114	112		102	105	103	92	99		98	116	113	118	107
781	117	107	110	107	110		102	102	107	100	95		108	122	120	116	114
782	116	97	107	105	113		105	95	109	101	98		105	120	114	116	102
783	115	99	111	98	107		100	101	105	100	97		96	126	129	120	113
784	117	99	105	108	111		104	98	104	96	97		101	121	120	118	100
785	112	106	107	102	108		104	97	103	99	96		94	124	112	101	103
786	109	101	106	104	113		104	107	106	102	99		104	117	123	120	102
787	119	103	106	105	113		105	92	115	109	100		104	124	124	119	102
788	115	100	104	107	105		103	96	107	100	94		109	117	119	112	100
789	114	106	108	114	101		105	106	108	97	95		102	118	114	112	104
790	115	101	104	113	113		104	106	109	101	95		104	115	118	122	103
791	114	102	107	104	106		109	93	111	103	95		107	112	120	117	103
792	115	109	108	103	106		106	104	111	95	98		107	108	121	126	114
793	110	98	112	102	108		102	102	106	105	99		109	125	123	117	104
794	113	100	108	103	108		103	95	105	106	92		109	117	117	113	106
795	114	102	101	107	109		101	99	105	96	95		110	118	119	118	107
796	113	99	110	102	106		101	102	106	102	94		109	120	121	112	107
797	116	97	100	103	106		102	104	108	101	91		116	111	109	120	105
798	114	103	106	100	114		106	101	102	105	96		116	115	116	118	106
799	115	102	108	99	113		103	100	112	106	97		109	116	122	122	111
800	112	100	115	106	104		96	103	105	106	102		107	113	118	116	106
801	113	103	109	102	112		103	102	101	104	90		107	119	113	123	101
802	114	98	106	106	109		103	106	108	101	97		106	119	118	119	117
803	111	108	111	106	106		98	99	108	99	98		103	116	119	120	110
804	116	104	116	101	104		99	104	103	105	94		110	111	120	117	105
805	107	103	105	108	115		103	98	110	106	94		110	114	120	114	108
806	107	106	115	104	105		101	96	107	101	97		111	111	123	123	109
807	108	98	107	103	103		100	100	107	103	99		105	102	122	119	102
808	111	106	101	96	113		105	108	100	110	97		99	112	119	116	107
809	110	102	105	98	106		107	102	104	106	95		110	112	114	120	108
810	113	99	112	98	109		107	97	101	106	94		105	123	119	122	103
811	107	101	106	96	112		103	97	103	97	100		105	109	125	117	105
812	110	97	107	101	109		96	96	104	101	97		111	121	116	121	106
813	105	104	107	100	112		101	88	109	99	99		103	120	110	120	106
814	114	102	113	98	106		108	94	95	107	98		104	124	125	119	104
815	111	109	106	102	110		99	99	105	101	95		107	127	116	112	107
816	113	96	107	99	113		100	98	109	107	98		104	114	124	115	105
817	113	101	104	104	109		103	99	111	108	100		101	118	117	117	106
818	114	102	108	102	105		109	98	107	100	101		103	120	122	121	107
819	110	99	108	103	113		104	106	104	105	93		105	117	120	118	110
820	112	100	115	99	114		103	103	105	104	97		105	129	123	116	108
821	111	97	107	94	107		101	98	104	105	96		104	130	111	117	108
822	111	106	104	100	105		104	101	101	106	103		105	123	119	122	100
823	111	99	108	90	112		106	102	103	102	108		98	126	112	124	101
824	113	101	111	97	109		99	96	101	104	99		102	119	111	117	106
825	114	99	105	103	105		102	98	101	105	98		104	117	115	116	112
826	110	103	106	95	114		100	98	98	96	96		98	122	116	117	112
827	110	110	105	96	106		93	105	101	100	101		102	123	126	123	118
828	105	102	111	99	119		106	98	102	97	104		96	124	119	124	110
829	111	101	107	97	116		108	102	106	101	100		104	115	117	122	111
830	113	96	106	96	108		110	104	96	101	97		98	114	119	115	116
831	111	100	110	104	105		94	112	110	105	94		105	122	116	119	106
832	109	108	112	109	102		101	100	94	106	97		97	117	118	114	116
833	106	99	112	97	105		109	109	108	99	103		103	117	115	110	111
834	116	103	101	103	100		106	102	97	105	95		115	119	113	119	110
835	109	113	107	97	103		110	101	105	103	99		104	121	118	119	114
836	106	106	106	99	106		104	106	105	102	95		103	112	117	113	111
837	110	106	107	92	104		104	104	97	100	105		104	112	124	112	112
838	114	100	111	94	104		101	105	97	105	102		105	113	122	114	119
839	104	103	105	94	109		104	105	103	95	101		111	115	122	110	111
840	111	97	114	93	111		105	106	98	109	104		99	121	130	115	114
841	107	103	117	102	111		97	106	104	101	97		100	117	118	110	109
842	104	104	107	96	111		110	100	97	104	99		98	115	128	116	119
843	103	96	111	98	116		101	110	108	102	97		98	126	119	120	117
844	104	101	105	101	115		104	113	99	103	93		103	112	124	117	111
845	112	96	109	95	110		111	103	100	112	100		107	115	114	123	118
846	107	106	112	97	104		101	103	99	108	93		106	119	120	119	109
847	109	97	108	100	107		104	111	98	101	100		105	112	124	115	108
848	105	100	107	101	109		105	108	102	95	96		101	121	126	112	111
849	107	96	114	101	112		97	100	101	106	104		108	117	126	117	112
850	108	95	110	100	103		102	94	99	98	92		103	120	126	113	108
851	110	101	108	99	115		112	94	104	101	103		101	127	116	113	118
852	111	95	114	102	113		105	102	108	94	99		102	123	116	113	107
853	106	94	111	98	117		105	109	102	102	96		103	120	117	108	107
854	105	95	106	105	120		103	102	104	103	100		104	107	123	118	108
855	107	103	108	97	111		102	100	109	101	106		100	112	119	119	112
856	105	90	112	94	118		105	107	107	95	102		105	115	124	116	103
857	108	102	106	102	120		102	103	102	103	109		99	114	116	118	105
858	104	95	107	95	109		104	105	105	107	103		102	119	120	118	103
859	109	97	112	101	109		105	107	106	100	92		102	109	119	118	105
860	104	103	108	105	109		105	105	102	96	97		103	113	110	118	102
861	109	104	108	107	108		103	106	104	98	97		100	118	119	126	106
862	105	99	113	97	110		104	98	101	96	93		100	118	113	122	112
863	118	98	119	97	111		101	106	103	99	96		109	116	119	120	103
864	113	98	110	100	117		102	106	107	102	96		100	116	116	112	112
865	103	102	115	104	111		99	105	100	107	97		105	116	120	109	109
866	106	99	106	102	111		103	104	106	101	102		94	117	111	116	117
867	102	105	115	99	112		97	103	106	99	93		103	123	117	128	118
868	110	96	105	102	106		97	106	101	100	94		104	118	112	113	115
869	101	98	106	103	112		97	107	108	101	100		104	125	112	112	111
870	105	97	112	100	103		101	100	103	95	96		93	119	127	122	108
871	103	104	111	97	113		103	108	104	98	98		97	119	119	111	107
872	108	100	107	96	113		104	107	107	97	94		96	116	119	116	104
873	107	90	113	101	111		97	98	110	98	96		104	118	122	113	107
874	110	92	111	97	103		98	99	111	99	105		107	119	118	115	111
875	111	94	104	98	110		100	102	101	99	103		102	128	116	117	107
876	109	101	114	97	114		97	103	106	106	98		104	117	129	118	108
877	112	98	111	92	117		99	107	110	106	98		97	127	122	109	109
878	100	103	112	91	107		99	99	107	101	91		106	129	112	116	111
879	108	101	101	97	113		92	100	110	106	98		106	127	120	112	108
880	118	100	110	99	112		103	99	104	104	96		101	124	114	118	102
881	110	98	107	103	114		102	104	111	101	98		110	120	117	112	99
882	106	106	111	96	113		101	103	107	101	102		106	122	110	112	113
883	113	100	104	96	105		101	99	110	98	99		104	119	115	111	106
884	108	102	114	96	109		104	106	108	105	98		95	119	113	107	113
885	109	88	104	103	109		98	102	112	106	95		97	122	114	118	116
886	114	94	113	98	108		101	100	104	111	97		106	116	112	112	108
887	107	103	109	94	111		94	100	114	104	93		94	122	114	108	96
888	110	99	104	95	103		105	107	108	101	98		104	118	117	111	105
889	105	102	103	90	109		105	98	108	107	90		91	124	118	103	108
890	102	104	111	92	109		102	100	115	103	97		109	120	113	120	105
891	110	94	113	89	109		101	104	113	96	96		98	124	107	117	99
892	111	106	108	94	106		101	101	108	100	99		104	114	113	118	109
893	110	98	114	95	112		101	108	101	99	93		94	115	118	118	98
894	108	99	117	94	110		104	102	104	102	93		102	121	112	118	100
895	110	93	114	103	113		102	105	106	103	96		107	120	115	113	107
896	106	99	114	100	126		109	101	109	96	105		105	119	116	118	101
897	106	99	112	94	117		101	96	106	103	95		102	120	108	117	100
898	111	93	104	103	105		101	103	101	94	98		102	123	101	120	97
899	105	98	114	101	111		102	96	103	100	94		108	122	112	118	98
900	108	95	108	102	110		105	104	101	103	88		99	119	119	113	97
901	109	98	109	95	112		104	101	103	96	97		101	109	112	114	100
902	110	96	107	97	109		102	105	101	95	103		108	114	103	116	99
903	104	101	110	101	115		103	99	104	99	100		105	119	118	121	97
904	111	97	113	103	112		100	103	103	99	102		102	121	114	114	103
905	111	102	107	97	116		96	108	103	98	100		101	109	112	112	104
906	106	91	105	98	112		101	98	107	103	92		101	124	115	113	100
907	102	94	108	102	114		100	100	103	100	97		100	112	116	113	102
908	111	96	106	95	114		101	107	108	99	95		105	121	118	112	103
909	106	92	115	102	110		107	106	106	94	105		102	121	117	118	108
910	104	105	107	98	105		99	101	110	101	97		115	123	116	120	106
911	106	91	113	96	109		99	96	110	107	103		104	122	116	115	110
912	108	102	109	96	105		98	103	111	100	92		103	116	122	117	114
913	108	96	113	99	115		106	104	102	103	98		104	121	116	125	105
914	104	97	112	99	118		99	92	108	100	94		103	113	114	121	99
915	105	96	114	92	111		103	100	104	90	96		109	119	117	110	103
916	104	94	110	98	119		105	102	106	100	97		104	113	119	120	105
917	115	95	107	93	113		99	96	103	100	95		104	116	115	112	102
918	106	91	112	97	117		100	103	106	97	107		105	117	115	118	103
919	99	91	110	92	115		98	99	105	96	100		111	116	118	124	103
920	115	88	113	104	112		101	96	106	102	98		98	112	125	121	104
921	107	92	112	91	110		102	98	106	97	94		106	121	112	114	103
922	103	97	111	102	109		94	104	98	100	98		108	119	116	119	102
923	107	97	110	104	110		98	101	106	103	105		101	126	122	109	104
924	106	99	106	105	115		96	97	112	96	93		105	115	111	113	115
925	105	91	105	106	112		98	100	105	103	95		101	126	118	111	118
926	112	96	108	97	113		102	98	107	101	93		94	111	115	128	114
927	110	94	111	100	112		102	100	102	95	99		106	116	116	127	106
928	111	101	106	101	116		100	105	108	100	96		97	113	118	115	109
929	106	98	103	102	113		105	107	98	94	92		102	115	123	122	114
930	100	93	108	100	115		101	97	113	97	94		102	110	115	113	112
931	112	91	114	96	110		98	101	98	95	87		109	115	117	107	110
932	109	99	106	91	107		103	105	96	102	87		104	122	114	112	118
933	112	102	111	100	108		101	101	103	94	95		104	114	108	113	116
934	106	91	111	102	115		105	103	100	99	95		101	115	115	119	115
935	108	95	111	98	106		104	106	101	94	97		98	116	119	112	115
936	112	97	107	101	109		101	106	110	99	96		103	122	113	109	114
937	112	99	110	100	106		98	109	108	94	103		106	120	125	111	117
938	111	93	109	99	110		105	106	98	101	103		106	115	120	115	113
939	108	95	107	104	106		104	103	100	102	100		108	110	116	114	109
940	105	104	107	98	112		98	105	110	97	98		100	117	126	109	110
941	111	103	108	102	108		98	102	110	94	95		109	118	113	117	119
942	107	99	109	104	111		111	105	103	99	96		105	117	115	110	118
943	113	95	105	98	108		103	103	100	98	100		105	124	115	112	111
944	109	101	111	104	107		97	99	107	97	95		109	118	117	113	115
945	112	98	108	105	105		104	103	107	95	103		107	121	120	104	110
946	109	97	112	101	102		109	94	105	101	96		103	121	121	109	109
947	105	91	110	98	113		100	96	104	96	100		107	115	110	117	105
948	106	95	104	99	109		107	100	107	100	103		104	117	114	123	116
949	109	97	111	97	107		105	100	96	92	97		105	116	128	115	114
950	118	92	108	99	109		103	94	106	98	98		107	115	119	109	112
951	108	96	107	102	108		104	101	106	99	95		108	119	117	111	109
952	111	97	100	100	103		97	107	105	93	97		111	111	124	119	115
953	110	95	106	100	110		97	97	106	102	94		106	114	126	110	103
954	109	93	105	96	106		105	97	105	95	97		105	113	121	121	116
955	107	98	109	98	112		96	98	106	92	100		106	112	122	113	102
956	111	96	113	95	108		107	99	99	95	95		117	121	116	118	108
957	108	96	109	97	108		105	99	106	94	103		106	116	113	113	113
958	105	102	108	102	107		103	100	103	93	95		110	117	110	112	107
959	113	96	109	102	111		110	100	112	91	95		108	116	114	111	115
960	110	99	115	102	112		116	103	111	97	108		104	122	113	113	109
961	106	95	107	101	109		104	98	113	106	102		107	109	112	107	111
962	107	101	107	102	106		100	109	106	101	102		101	112	113	105	101
963	106	92	105	95	101		109	106	100	97	100		109	113	119	115	111
964	107	94	110	99	107		102	103	105	95	94		113	119	113	121	114
965	103	90	101	101	109		106	107	105	95	101		106	119	115	112	109
966	106	97	109	101	104		101	104	104	104	101		101	116	117	116	104
967	107	90	100	99	104		107	99	103	99	101		104	111	118	110	109
968	109	94	106	96	111		100	107	100	99	97		108	110	115	116	108
969	106	95	105	96	106		107	99	111	96	102		109	113	114	111	109
970	106	95	113	92	109		106	100	104	106	98		120	112	117	115	108
971	108	96	104	101	108		103	97	109	97	114		106	115	113	115	106
972	117	101	110	95	107		109	101	113	100	104		105	111	113	108	104
973	104	101	111	94	98		112	104	95	98	99		103	120	110	112	100
974	108	94	103	97	102		108	102	105	104	101		105	120	116	115	111
975	112	96	103	101	106		107	105	105	101	104		107	114	110	120	110
976	110	100	111	101	103		106	104	108	101	94		112	111	117	116	110
977	107	93	102	102	110		102	101	105	96	91		107	130	118	106	109
978	109	95	110	95	105		105	101	109	98	90		105	120	121	111	111
979	113	97	109	102	100		107	101	104	99	94		110	120	113	111	102
980	112	94	110	103	107		105	102	103	102	97		102	119	119	113	104
981	110	100	107	103	113		109	99	108	97	92		104	121	124	116	112
982	112	99	105	98	113		106	99	103	106	96		104	118	114	110	107
983	109	93	111	106	112		107	103	111	97	98		103	110	113	104	97
984	105	101	106	103	106		107	101	108	103	102		104	110	121	105	108
985	106	90	103	100	116		110	101	109	91	101		106	113	111	109	112
986	111	97	99	105	106		108	101	110	93	99		109	119	119	115	108
987	110	96	107	104	113		113	109	114	102	94		108	120	119	112	105
988	105	96	104	100	109		108	103	110	99	92		104	116	115	112	107
989	109	97	106	97	115		112	96	103	104	97		107	113	113	118	111
990	102	95	102	100	106		107	99	107	105	95		113	120	110	123	109
991	117	96	109	99	112		106	98	109	105	92		110	114	108	115	111
992	105	92	104	101	113		104	106	105	100	95		103	117	113	108	106
993	102	91	102	98	108		104	101	114	104	91		112	110	111	109	111
994	112	93	102	107	105		99	94	106	103	95		116	116	105	117	105
995	108	92	106	99	104		105	95	109	97	95		107	116	120	114	107
996	110	94	98	104	104		107	91	104	102	94		113	118	115	114	114
997	115	94	111	99	107		99	97	108	94	95		109	112	116	114	114
998	115	90	109	100	109		106	96	108	101	98		107	114	111	112	112
999	110	96	111	106	109		109	97	107	97	98		112	116	116	111	99
1000	109	96	108	102	100		106	103	107	97	98		109	124	119	114	109
1001	109	99	118	94	116		106	97	100	99	86		115	110	114	118	105
1002	108	93	109	101	122		105	99	106	99	96		110	112	120	119	112
1003	108	97	111	98	105		105	104	101	101	92		116	119	116	116	113
1004	110	96	109	107	103		101	102	102	104	96		113	114	120	112	108
1005	107	95	108	97	110		105	102	95	99	93		111	113	115	109	106
1006	104	95	107	106	112		105	105	97	98	98		107	117	114	110	109
1007	110	92	104	107	114		105	97	97	96	104		105	118	115	115	114
1008	108	99	113	103	111		106	104	100	95	93		107	113	119	125	117
1009	105	94	110	94	110		104	103	109	98	91		113	113	116	119	107
1010	108	95	111	103	115		104	100	107	94	94		113	112	117	123	113
1011	113	99	107	101	107		102	103	103	101	101		108	119	113	117	108
1012	112	102	110	101	108		101	108	99	98	91		99	124	116	121	108
1013	113	96	107	104	107		108	101	105	96	95		105	120	114	121	103
1014	108	103	109	100	110		110	108	101	99	95		106	119	117	119	113
1015	108	100	102	100	103		109	109	100	93	93		99	118	114	114	110
1016	111	95	101	97	110		101	99	104	93	95		108	121	114	118	107
1017	109	98	106	99	105		106	102	101	101	95		103	118	117	119	105
1018	106	95	110	101	104		105	111	102	106	97		104	111	108	120	114
1019	107	99	108	98	112		103	110	99	100	89		108	109	122	118	110
1020	99	98	104	90	113		98	104	100	102	90		108	110	111	116	109
1021	114	98	104	98	109		100	97	101	102	93		106	111	109	118	101
1022	111	95	99	99	108		97	103	94	99	96		111	111	104	119	110
1023	110	95	102	98	113		106	108	101	105	98		105	115	114	112	104
1024	104	98	103	107	112		110	104	105	97	92		106	119	116	124	111
1025	106	96	107	107	112		102	102	106	97	91		104	113	110	111	110
1026	108	103	106	104	111		108	106	105	100	90		111	114	113	115	111
1027	110	101	102	102	113		112	102	109	102	98		113	116	114	120	106
1028	111	93	102	100	106		102	104	108	105	87		104	109	116	118	118
1029	109	98	102	94	112		101	104	109	96	98		117	112	114	115	109
1030	103	101	107	96	108		103	104	106	102	103		111	114	117	115	106
1031	111	105	104	98	109		107	98	103	99	97		105	117	112	115	111
1032	111	99	107	96	106		100	102	105	94	95		103	118	114	113	107
1033	111	97	110	99	108		102	103	104	103	93		105	112	118	111	106
1034	115	100	109	103	108		99	98	109	98	98		107	111	107	111	109
1035	110	95	112	98	115		106	100	103	104	94		103	109	110	119	104
1036	106	100	112	104	106		102	103	101	96	91		110	117	113	111	109
1037	105	99	95	94	111		99	106	104	108	95		114	116	116	111	113
1038	109	101	106	98	109		102	101	105	106	84		105	115	108	112	113
1039	106	97	101	91	112		108	101	107	103	94		109	118	121	106	107
1040	108	104	111	99	106		105	98	107	102	95		101	121	112	112	118
1041	108	98	109	100	101		102	107	107	105	93		105	124	117	109	112
1042	107	100	102	103	111		97	102	97	100	95		103	116	121	108	105
1043	105	98	108	94	102		99	103	103	96	98		102	121	111	107	110
1044	110	100	105	94	110		104	105	109	94	96		109	126	117	109	110
1045	108	103	107	97	107		102	104	101	97	99		110	120	126	110	110
1046	106	106	108	102	108		104	110	101	100	95		105	117	113	114	115
1047	107	99	104	98	101		98	105	102	100	99		107	121	128	108	102
1048	110	110	105	95	105		100	110	106	103	96		115	120	121	117	106
1049	106	96	103	104	103		110	104	102	101	93		111	120	120	115	104
1050	107	97	100	98	106		105	100	104	109	94		111	120	114	124	98
1051	105	108	111	97	103		104	115	91	96	99		113	124	119	107	96
1052	110	104	112	94	102		110	110	94	103	103		107	113	119	109	101
1053	103	105	105	105	105		97	109	99	104	97		105	123	124	110	103
1054	109	107	103	100	100		100	95	100	103	99		111	122	115	112	94
1055	100	97	106	98	104		98	100	97	98	95		111	121	115	112	100
1056	106	110	103	100	101		101	101	105	99	93		117	123	116	112	89
1057	103	106	105	105	106		103	101	101	105	94		115	115	124	110	102
1058	107	101	109	101	110		99	96	109	101	93		110	115	112	111	98
1059	106	105	102	106	102		98	99	97	102	93		108	111	116	119	96
1060	109	103	102	98	110		107	97	100	100	97		107	120	113	113	99
1061	106	108	109	104	111		100	102	102	106	98		101	118	113	109	96
1062	115	108	107	103	108		100	102	100	94	98		103	122	121	121	93
1063	109	109	110	103	107		97	101	99	105	94		106	114	122	121	100
1064	108	109	110	99	109		109	101	100	103	98		110	118	112	117	95
1065	104	109	109	105	109		105	101	104	107	103		113	116	110	113	102
1066	110	109	102	98	112		101	100	100	108	89		107	117	119	115	103
1067	100	110	105	101	112		104	106	108	99	97		103	124	123	120	100
1068	106	111	118	100	106		101	105	98	104	96		108	111	127	113	98
1069	105	110	106	102	105		101	103	103	100	99		102	123	118	109	100
1070	106	105	108	100	103		102	105	103	103	95		99	117	115	114	103
1071	104	104	109	101	108		105	101	99	108	95		100	114	121	111	98
1072	100	112	103	92	113		101	102	99	102	90		107	118	117	110	110
1073	104	110	107	103	115		100	103	108	107	94		110	121	118	114	100
1074	108	111	110	92	108		107	98	107	107	99		103	119	118	103	100
1075	106	102	106	104	116		96	107	100	105	97		103	113	122	119	107
1076	106	105	110	93	112		106	105	103	109	97		104	115	109	110	102
1077	110	109	98	96	102		105	107	100	104	99		104	112	118	108	104
1078	106	97	101	93	111		98	108	103	99	91		102	114	125	106	106
1079	102	100	106	101	119		110	106	95	101	88		109	115	123	108	99
1080	108	102	103	99	116		102	106	102	105	98		105	113	113	109	109
1081	107	101	105	101	113		105	104	103	115	93		105	115	111	100	101
1082	112	101	100	106	115		103	106	106	107	97		103	114	118	109	101
1083	113	100	107	105	114		107	106	107	107	95		102	122	108	113	106
1084	108	107	106	99	118		104	107	106	106	95		103	115	118	110	101
1085	110	103	104	98	116		102	98	104	106	91		104	119	112	111	91
1086	107	102	103	95	112		110	103	108	110	90		104	115	105	117	97
1087	104	109	107	105	112		103	107	105	111	91		104	114	120	114	94
1088	114	102	109	98	110		100	106	106	108	94		106	112	109	111	103
1089	108	101	106	98	109		105	106	102	103	92		107	121	119	109	98
1090	111	102	100	104	113		102	110	109	104	92		108	123	117	114	98
1091	108	96	106	98	117		103	101	109	102	95		102	128	117	112	113
1092	105	99	112	98	114		107	111	109	103	97		99	123	126	105	95
1093	99	102	110	101	110		103	110	109	107	94		97	116	114	112	105
1094	105	109	108	96	110		107	101	106	107	94		97	117	108	111	115
1095	113	102	111	104	109		92	104	106	106	96		102	113	115	114	106
1096	106	101	110	104	118		108	106	106	109	101		92	118	114	108	101
1097	110	97	107	100	115		106	107	110	106	93		113	112	112	116	103
1098	101	105	104	102	122		105	103	112	103	96		101	112	111	108	100
1099	109	96	111	105	114		101	112	115	102	99		104	118	115	109	108
1100	105	95	101	101	107		100	101	107	106	91		100	115	118	116	113
1101	105	104	106	102	106		99	107	110	105	92		106	115	122	113	110
1102	104	100	108	98	115		104	114	107	107	88		102	114	118	109	107
1103	113	105	106	94	113		103	108	111	103	96		104	102	113	112	104
1104	106	103	106	96	113		105	108	113	104	93		102	115	127	113	98
1105	102	107	104	98	116		104	104	112	105	95		106	111	113	108	105
1106	110	99	102	100	111		105	108	108	107	90		105	113	124	107	115
1107	108	99	104	97	115		101	108	114	109	94		105	114	122	107	110
1108	109	97	108	91	112		104	103	100	106	93		100	128	117	111	104
1109	106	104	106	99	119		101	105	108	112	93		106	113	119	111	99
1110	109	97	103	101	118		98	109	106	108	101		106	112	121	115	113
1111	110	106	112	100	118		102	110	103	110	102		106	108	120	110	111
1112	108	100	107	104	116		103	113	113	107	91		103	110	116	107	112
1113	107	97	107	104	116		108	112	105	103	91		100	113	114	107	113
1114	104	105	114	104	109		102	110	103	105	94		97	115	116	113	110
1115	109	96	112	98	111		103	113	102	106	84		101	117	112	106	111
1116	106	105	105	98	105		99	113	111	105	92		102	111	113	109	110
1117	112	102	109	101	111		105	111	101	111	93		108	111	107	118	99
1118	109	99	104	98	112		103	109	113	111	93		111	107	115	114	105
1119	108	97	109	101	113		99	104	106	113	94		105	120	113	114	101
1120	108	96	101	97	120		96	111	110	114	95		112	115	124	110	105
1121	108	103	107	103	112		104	107	108	111	94		105	111	114	109	102
1122	113	104	112	103	120		100	104	106	110	95		102	120	111	112	102
1123	113	99	111	97	117		108	101	100	109	94		105	111	112	115	107
1124	108	108	108	99	114		105	109	102	109	101		106	123	112	110	101
1125	114	98	104	103	115		102	109	105	109	101		110	110	113	105	103
1126	111	105	112	94	117		106	112	101	103	92		105	113	108	112	93
1127	115	96	109	101	109		103	107	103	109	97		110	114	118	120	103
1128	110	100	118	104	120		107	107	106	104	107		106	116	114	116	99
1129	107	99	110	99	112		105	110	108	105	102		108	120	113	118	109
1130	117	99	116	101	114		99	110	108	113	99		105	110	111	110	107
1131	106	100	112	93	113		103	106	108	109	98		99	108	118	109	101
1132	105	94	114	96	115		103	103	109	109	100		108	114	115	110	101
1133	112	99	108	96	110		102	107	104	109	100		95	119	112	115	104
1134	108	100	113	97	111		106	107	107	115	97		100	112	113	117	106
1135	106	103	106	100	110		106	109	107	111	92		104	120	119	115	109
1136	108	101	107	97	111		101	111	111	109	91		106	115	108	113	105
1137	112	100	107	95	108		103	107	102	109	95		104	112	113	114	105
1138	110	100	113	95	107		100	110	104	108	96		107	116	108	113	101
1139	114	99	108	95	116		106	101	109	115	101		103	121	118	114	103
1140	106	104	108	104	116		95	109	107	117	94		108	121	118	105	100
1141	107	97	103	101	112		109	108	105	106	93		105	113	110	105	105
1142	110	97	107	101	112		106	104	109	124	107		102	112	113	111	106
1143	108	102	103	97	118		104	103	104	105	103		108	114	113	102	103
1144	109	99	105	106	117		104	110	104	107	104		97	109	113	106	98
1145	112	100	107	99	114		106	112	110	115	102		104	114	117	113	98
1146	111	105	113	98	111		107	102	103	110	108		105	111	120	110	106
1147	101	107	113	102	116		107	107	101	116	102		104	114	116	109	105
1148	104	106	109	98	118		100	109	105	114	102		104	117	104	107	94
1149	109	102	108	102	110		100	104	108	113	97		100	105	106	111	101
1150	107	105	106	103	120		101	109	117	113	98		110	121	109	113	108
1151	108	104	117	102	110		107	110	108	108	103		110	122	117	122	101
1152	103	103	115	99	111		101	100	102	116	99		105	117	110	106	98
1153	110	97	115	103	113		103	109	103	109	102		97	119	113	119	108
1154	113	103	105	104	119		103	102	109	108	110		101	124	111	113	102
1155	108	96	111	98	125		104	103	100	108	95		111	116	107	116	104
1156	115	92	110	104	112		102	103	104	109	100		105	116	107	111	106
1157	107	104	106	98	121		102	102	107	105	105		100	113	107	114	109
1158	109	100	108	104	114		100	106	107	112	97		99	114	114	105	102
1159	107	106	108	94	117		106	105	101	111	99		104	120	117	110	107
1160	103	105	100	99	114		101	106	104	111	98		103	127	114	105	104
1161	112	105	111	99	115		102	111	106	112	105		99	112	106	110	102
1162	112	102	107	98	104		98	110	101	105	102		97	119	115	104	116
1163	107	107	105	104	113		100	108	111	108	97		101	111	112	105	108
1164	101	106	101	99	105		111	109	109	114	106		100	115	118	111	108
1165	110	101	105	96	114		105	113	102	105	104		100	117	110	113	105
1166	115	109	102	99	115		112	110	107	112	97		100	116	108	116	118
1167	109	109	108	99	109		108	106	110	110	97		101	117	110	115	116
1168	110	107	102	99	107		106	111	104	101	105		106	111	112	116	115
1169	105	102	105	98	121		98	108	115	115	108		98	111	115	112	107
1170	107	104	99	99	114		103	104	109	112	110		106	114	116	119	108
1171	109	106	101	98	112		94	105	114	117	106		102	116	122	116	105
1172	117	97	110	96	115		101	107	101	112	100		101	114	116	111	112
1173	112	107	106	97	112		98	104	105	111	97		101	103	112	121	109
1174	111	101	107	99	112		104	101	110	111	105		107	115	112	112	103
1175	106	105	108	96	112		106	106	105	121	100		103	109	105	116	110
1176	108	102	102	96	108		105	108	107	111	99		106	118	112	120	107
1177	103	100	103	95	114		103	108	108	111	104		107	105	106	131	103
1178	107	97	108	97	104		101	108	111	112	99		103	113	110	128	103
1179	108	108	106	100	110		103	107	102	109	99		110	116	117	119	105
1180	113	103	99	97	117		101	108	96	112	101		102	112	121	126	107
1181	107	98	103	97	107		105	109	105	106	103		101	110	116	120	109
1182	116	104	106	101	106		113	108	102	111	101		103	120	115	121	110
1183	110	102	106	94	107		104	112	101	109	98		101	114	116	116	114
1184	113	103	110	100	115		108	106	94	108	103		97	110	104	112	110
1185	110	105	109	108	111		106	111	100	111	108		96	115	114	110	113
1186	113	104	102	103	109		114	109	102	107	109		108	121	116	114	112
1187	105	104	101	99	112		101	114	103	108	106		104	107	113	112	108
1188	113	104	99	109	119		107	119	97	113	98		98	112	123	116	110
1189	107	102	107	95	109		99	108	100	112	109		105	116	121	117	106
1190	110	105	109	107	119		102	114	100	105	107		107	120	118	115	110
1191	115	102	105	95	114		104	112	110	115	106		108	108	122	117	107
1192	110	107	103	102	113		103	107	107	105	99		107	119	116	113	103
1193	115	98	110	111	112		106	109	100	107	107		104	114	116	117	112
1194	108	101	107	107	114		97	107	101	105	101		112	106	121	121	98
1195	109	103	108	104	119		105	112	97	108	99		107	112	122	115	108
1196	112	99	113	106	122		100	107	111	112	103		115	116	116	109	101
1197	106	104	111	105	119		104	107	106	109	98		113	112	126	125	106
1198	108	107	106	108	116		102	115	107	113	105		108	115	119	113	104
1199	111	107	111	108	108		105	110	105	115	103		109	120	111	110	95
1200	108	100	105	104	120		102	105	101	108	103		104	117	108	108	94
1201	109	98	103	104	112		104	109	105	112	105		109	112	119	114	101
1202	113	97	104	107	114		105	107	106	110	104		105	119	120	112	104
1203	113	100	108	103	112		98	109	107	109	103		105	116	115	111	88
1204	115	103	110	105	119		108	107	101	108	107		107	117	117	112	102
1205	106	101	114	102	114		112	103	101	108	109		98	115	111	121	103
1206	108	101	104	104	109		110	108	103	112	103		103	111	113	110	104
1207	113	95	102	105	111		105	108	107	110	101		106	113	117	112	101
1208	114	100	101	102	111		109	107	101	104	109		98	123	122	115	100
1209	110	109	108	102	107		109	106	96	106	113		101	120	114	119	95
1210	105	107	107	105	115		105	107	104	117	108		103	118	109	110	93
1211	113	100	106	101	108		111	106	104	108	108		104	121	115	115	91
1212	110	104	108	105	116		105	105	98	102	110		109	121	110	118	94
1213	114	109	97	106	114		104	109	98	107	108		107	117	110	112	95
1214	118	100	108	104	113		104	102	93	107	112		104	107	107	113	95
1215	104	101	109	97	113		103	109	103	99	107		95	119	113	121	96
1216	107	105	109	105	109		105	104	95	106	111		103	124	115	106	100
1217	110	104	104	98	110		106	111	101	114	110		101	112	112	113	98
1218	108	101	103	106	120		109	111	94	112	111		97	104	111	115	99
1219	104	101	104	100	110		104	106	109	108	103		98	108	116	109	106
1220	105	98	109	99	117		106	100	108	115	102		98	112	110	112	100
1221	109	106	106	100	117		118	107	98	106	107		99	116	116	117	103
1222	112	99	107	98	114		98	103	104	102	109		102	106	112	115	102
1223	114	103	106	97	112		110	107	95	105	102		109	117	112	111	94
1224	113	100	107	100	109		108	105	103	103	105		102	109	118	111	101
1225	107	95	107	90	113		105	106	101	114	115		103	110	114	110	103
1226	106	104	110	101	120		97	112	99	104	109		98	113	114	113	101
1227	115	106	100	94	114		106	105	97	105	105		95	116	107	107	103
1228	106	104	103	101	116		102	103	101	102	102		100	108	110	114	104
1229	116	98	105	99	110		107	105	102	105	110		102	112	105	118	104
1230	111	100	112	97	109		107	105	109	105	110		96	110	112	107	100
1231	111	95	102	93	106		104	106	104	106	102		100	118	113	113	105
1232	115	103	100	95	110		102	103	107	105	104		100	117	114	113	103
1233	117	99	103	92	119		102	105	104	107	109		109	113	114	109	98
1234	113	102	105	91	120		108	105	106	98	102		103	109	114	109	105
1235	119	104	107	98	114		103	100	110	104	102		106	117	119	107	110
1236	107	107	107	97	110		104	115	95	104	109		106	110	110	107	104
1237	110	102	106	99	108		103	107	100	102	110		103	113	113	113	103
1238	107	99	102	98	104		107	110	102	99	98		103	119	109	113	108
1239	104	95	109	104	117		101	100	102	101	108		103	115	110	113	110
1240	106	100	113	101	103		104	105	102	96	107		105	117	109	108	101
1241	113	104	104	103	112		105	104	108	102	104		100	111	113	116	107
1242	109	95	104	96	102		106	111	102	103	108		110	110	112	114	111
1243	113	103	99	99	109		108	102	106	104	108		105	109	116	105	112
1244	106	100	109	94	110		107	98	109	103	104		102	111	106	106	106
1245	105	101	100	92	111		104	98	112	104	108		108	105	113	104	107
1246	111	97	106	97	108		108	103	111	99	101		103	112	112	115	109
1247	109	98	99	93	112		99	103	109	105	102		110	111	116	104	103
1248	113	99	110	98	108		105	105	104	101	105		101	111	120	114	111
1249	110	99	100	98	106		101	99	104	113	107		100	112	110	112	105
1250	105	103	105	94	117		104	106	108	110	110		99	118	105	109	106
1251	114	105	110	95	115		104	106	106	104	106		103	122	115	121	104
1252	106	93	102	98	108		105	103	105	106	106		108	108	115	106	111
1253	107	97	103	96	113		100	105	102	110	106		105	109	111	117	101
1254	114	97	102	102	111		97	102	108	105	103		104	110	109	115	101
1255	109	98	111	101	109		107	105	98	104	105		110	118	121	114	107
1256	104	100	99	97	114		109	100	99	103	100		105	115	116	115	108
1257	113	102	101	102	119		96	100	108	106	106		111	118	116	115	102
1258	112	104	101	93	111		94	105	103	101	105		109	117	123	119	106
1259	111	99	104	103	112		99	100	93	109	104		109	120	116	110	108
1260	110	101	103	105	122		103	104	99	110	104		114	111	118	114	116
1261	110	100	99	98	116		99	107	100	102	109		102	121	119	115	110
1262	109	110	105	98	114		98	107	96	105	100		107	122	119	108	109
1263	108	97	111	95	113		106	106	100	106	107		107	127	117	111	108
1264	114	104	106	95	116		103	107	106	111	107		104	122	116	116	107
1265	108	96	106	99	115		100	104	101	102	100		103	115	115	120	104
1266	108	100	102	96	107		101	103	106	111	105		103	112	112	111	104
1267	112	100	102	101	113		105	105	105	102	103		108	124	114	107	100
1268	111	104	104	102	110		109	107	107	106	106		106	108	115	112	108
1269	106	106	103	99	113		105	97	103	98	104		109	110	112	119	114
1270	114	99	105	97	117		99	106	106	104	110		113	121	115	109	111
1271	107	107	103	99	116		107	107	99	106	101		113	118	116	116	103
1272	110	103	109	93	110		111	98	105	104	104		110	113	111	107	110
1273	118	112	100	99	119		104	106	107	97	105		117	117	111	115	109
1274	110	112	105	96	116		109	105	106	109	99		111	110	111	118	104
1275	108	103	105	102	116		103	104	105	101	109		112	113	112	104	103
1276	115	103	100	97	115		102	103	104	95	109		102	111	118	121	107
1277	107	106	103	101	113		103	103	112	101	97		109	111	120	117	101
1278	108	109	99	103	113		105	96	102	104	101		106	117	112	116	113
1279	109	105	109	95	112		99	97	98	103	104		112	115	125	116	112
1280	118	107	103	98	109		108	95	108	97	99		107	119	117	112	102
1281	112	100	99	102	108		109	106	111	98	101		111	111	120	111	105
1282	111	104	100	102	115		101	107	102	104	108		110	119	119	113	103
1283	113	105	105	101	112		110	107	105	106	102		112	115	119	116	101
1284	109	100	97	99	110		104	100	110	106	101		107	117	113	107	98
1285	111	108	105	108	113		104	100	99	101	96		101	115	120	108	99
1286	113	106	102	110	113		105	110	99	108	105		107	111	117	112	99
1287	108	105	109	96	115		100	102	103	93	100		108	120	119	104	104
1288	112	98	105	102	109		109	96	97	102	108		111	118	115	110	100
1289	111	103	103	100	112		103	97	106	101	105		100	118	116	108	110
1290	112	105	110	96	111		97	109	99	96	105		107	118	122	116	110
1291	111	106	108	94	113		107	107	106	95	104		112	122	120	109	103
1292	111	102	104	100	118		106	102	98	103	101		106	120	119	106	105
1293	108	105	102	97	115		110	111	106	102	102		110	121	118	105	104
1294	113	101	110	102	115		107	103	103	107	110		109	123	124	119	101
1295	112	102	102	94	112		105	101	102	106	104		107	115	125	106	111
1296	115	104	110	93	110		101	106	112	104	100		110	107	113	110	110
1297	115	101	102	94	115		103	99	102	105	102		106	115	113	112	101
1298	111	103	99	95	116		107	109	105	108	98		106	119	113	111	102
1299	111	102	102	94	100		103	104	108	104	103		104	109	110	118	103
1300	116	103	103	103	115		101	106	109	102	98		103	106	109	109	103
1301	109	101	104	95	119		100	101	104	109	103		104	107	115	110	106
1302	109	101	108	95	122		97	95	101	98	98		106	112	115	118	112
1303	111	105	95	96	112		102	103	105	103	96		105	113	106	113	110
1304	114	104	106	91	111		105	105	101	104	101		102	115	108	117	102
1305	116	99	105	93	108		103	106	98	102	102		108	111	112	117	105
1306	112	102	100	96	114		103	106	102	98	99		98	114	113	119	106
1307	114	97	103	94	109		106	106	103	104	105		108	110	113	118	106
1308	112	105	103	94	116		101	105	106	106	100		95	106	103	104	110
1309	113	102	104	97	105		99	106	98	111	100		98	116	119	114	110
1310	106	105	105	96	111		105	106	104	102	101		110	124	119	107	111
1311	108	105	107	98	117		107	105	106	106	99		103	113	114	112	107
1312	107	99	97	92	108		105	108	106	106	95		104	110	111	110	101
1313	111	104	103	89	112		102	104	100	98	96		106	112	113	107	102
1314	115	102	103	91	114		102	102	100	102	102		105	108	117	113	103
1315	104	104	100	98	109		98	106	101	105	103		101	114	106	117	97
1316	112	104	103	94	102		100	105	105	98	105		102	112	114	108	101
1317	106	99	102	98	115		102	108	102	98	90		107	118	122	105	114
1318	107	103	100	96	106		110	104	106	101	103		104	118	107	114	102
1319	108	99	100	91	109		100	100	102	103	102		102	117	114	107	106
1320	110	101	107	96	110		109	102	102	104	103		100	120	108	109	111
1321	115	107	103	89	109		100	106	100	109	98		95	111	115	110	106
1322	115	102	100	98	117		99	105	98	102	105		106	115	116	107	102
1323	122	107	99	95	117		103	110	94	100	101		101	114	117	110	102
1324	110	105	103	97	113		109	110	100	105	100		104	109	108	109	104
1325	110	102	104	102	112		107	107	98	103	99		102	114	114	101	107
1326	107	97	101	99	120		111	102	100	100	98		108	111	116	107	109
1327	109	99	103	95	113		111	101	108	96	101		101	113	112	105	100
1328	114	104	98	91	104		106	100	103	102	101		106	111	119	110	101
1329	109	101	106	100	99		105	105	101	104	100		109	113	114	110	97
1330	118	94	103	96	110		111	103	101	102	104		103	111	121	109	102
1331	110	108	103	92	101		107	104	106	102	104		105	112	108	107	100
1332	108	103	105	92	108		110	105	98	104	101		99	113	116	100	102
1333	104	100	107	98	112		110	99	104	103	96		98	118	115	105	102
1334	104	103	100	107	118		105	103	106	100	102		99	109	117	115	112
1335	106	98	112	95	110		103	102	102	105	99		99	113	116	101	98
1336	111	95	101	94	103		112	100	103	96	101		101	110	118	99	109
1337	106	105	103	100	111		104	94	102	95	97		96	115	112	102	102
1338	110	109	108	92	115		105	99	102	99	97		102	113	110	104	109
1339	108	106	100	98	115		108	101	98	100	100		112	118	111	106	101
1340	109	102	103	104	115		105	102	97	105	96		106	118	121	111	104
1341	107	104	101	94	110		107	105	104	103	95		101	115	120	111	102
1342	111	106	98	98	113		106	100	103	100	100		110	111	117	103	101
1343	110	106	101	104	111		107	103	99	114	98		105	112	118	105	105
1344	105	98	101	104	108		103	100	106	97	101		101	123	117	102	96
1345	115	104	100	100	113		104	97	110	101	102		104	111	111	109	106
1346	113	102	98	104	115		108	98	100	101	98		106	108	118	107	94
1347	113	105	99	99	124		98	107	104	101	103		106	115	112	102	95
1348	110	103	104	102	111		100	100	105	105	100		102	115	109	105	100
1349	108	103	106	98	110		106	104	101	109	107		107	110	116	100	105
1350	109	107	105	97	109		103	101	104	98	108		99	115	117	102	104
1351	115	100	110	94	112		98	101	101	106	107		100	110	119	100	97
1352	116	107	106	100	112		102	101	106	103	106		100	108	118	107	104
1353	112	106	104	102	118		102	108	100	96	110		99	115	121	104	106
1354	113	111	101	99	112		104	110	98	101	108		105	115	113	101	99
1355	120	108	106	95	113		100	105	107	100	105		98	117	118	108	107
1356	115	102	104	92	111		104	103	103	107	98		107	112	123	103	110
1357	119	106	106	96	109		107	106	101	99	104		104	112	110	108	105
1358	105	108	100	96	119		107	100	108	101	100		110	115	115	111	106
1359	113	105	109	95	114		97	97	103	98	96		102	109	116	110	108
1360	115	110	106	107	117		100	98	105	98	96		101	108	119	103	108
1361	112	105	105	93	111		102	110	96	99	110		97	114	117	105	111
1362	112	106	107	91	116		107	107	96	103	101		94	112	118	105	113
1363	113	107	107	99	106		100	106	100	95	102		100	117	117	103	107
1364	114	100	104	93	115		104	105	98	99	105		101	121	117	108	103
1365	111	107	110	99	111		100	101	98	97	103		101	115	118	100	96
1366	113	106	108	91	118		112	105	97	102	104		101	118	123	99	104
1367	119	100	106	94	114		112	105	103	99	107		103	121	118	104	103
1368	116	104	111	96	108		115	108	97	94	100		99	115	123	108	106
1369	121	104	102	101	111		111	100	101	100	104		107	116	110	106	104
1370	111	109	111	106	119		111	104	100	102	105		105	118	119	109	105
1371	120	105	105	92	120		107	98	97	98	102		99	120	118	113	103
1372	109	106	103	98	112		109	105	96	102	101		104	118	119	108	103
1373	121	107	104	96	112		106	108	101	96	107		99	108	118	105	102
1374	112	106	104	99	109		106	110	99	108	104		114	110	111	99	110
1375	113	105	107	97	110		106	106	104	100	103		102	117	117	103	110
1376	123	115	103	94	111		116	108	97	101	108		108	116	116	104	111
1377	115	104	100	90	112		111	101	100	98	107		111	117	120	105	107
1378	112	106	115	97	109		104	97	103	102	104		109	111	117	106	113
1379	108	110	108	92	113		106	102	105	108	109		107	120	112	105	105
1380	104	105	105	93	119		115	104	103	101	105		100	106	117	100	115
1381	114	109	104	98	115		109	104	98	106	101		108	121	115	105	112
1382	112	109	112	92	110		111	100	99	105	99		105	110	124	110	106
1383	104	108	113	100	119		112	98	101	104	104		102	119	119	102	118
1384	113	111	102	91	111		106	96	102	106	102		107	112	120	106	101
1385	111	110	110	88	116		113	102	102	115	106		104	105	121	104	108
1386	114	110	106	98	113		100	106	102	103	101		113	114	129	108	109
1387	102	116	109	104	112		111	102	99	103	100		110	107	110	108	101
1388	108	103	108	103	113		108	108	99	98	100		104	110	123	102	106
1389	107	112	111	96	113		110	105	102	102	107		107	109	121	106	105
1390	101	110	108	95	109		110	106	97	98	105		108	113	118	112	101
1391	106	104	106	95	113		107	102	101	103	104		114	118	117	110	105
1392	117	109	103	96	116		114	100	104	104	110		116	110	126	104	107
1393	113	100	106	102	116		116	98	94	103	107		116	117	120	109	114
1394	108	116	101	103	126		107	98	100	109	103		104	110	108	110	107
1395	107	113	102	101	111		111	101	98	99	105		105	117	119	113	103
1396	107	101	107	96	121		108	98	99	103	108		103	119	124	112	117
1397	105	104	103	94	113		109	102	101	106	107		107	120	123	108	106
1398	109	111	109	99	114		105	103	99	106	98		100	121	116	121	111
1399	106	102	111	97	114		103	100	100	108	105		96	114	116	114	105
1400	107	106	103	103	121		113	101	107	104	105		101	113	117	115	103
1401	107	104	105	98	117		110	99	101	112	106		99	124	113	108	104
1402	114	108	103	104	117		118	99	98	102	106		104	122	122	100	104
1403	110	100	107	96	115		106	106	97	108	109		104	120	112	114	106
1404	110	109	107	100	116		109	105	98	105	108		100	117	112	101	102
1405	109	105	107	93	109		106	100	101	112	105		105	121	109	111	105
1406	107	104	106	103	116		103	103	93	109	107		107	108	116	107	106
1407	107	106	102	96	117		106	101	97	103	100		101	111	120	104	107
1408	104	107	106	98	113		107	100	103	98	103		106	119	114	110	109
1409	105	102	111	100	112		108	103	101	97	108		103	115	115	108	100
1410	109	105	111	103	117		111	98	97	98	105		105	123	118	106	117
1411	99	102	118	100	112		113	100	96	103	106		107	114	117	103	106
1412	110	107	108	99	109		102	101	99	106	104		102	120	119	105	100
1413	106	101	105	103	113		106	108	103	97	102		102	119	112	111	105
1414	110	101	101	104	110		109	105	97	96	104		100	123	119	102	108
1415	104	102	111	101	112		109	103	98	99	113		107	116	122	109	104
1416	111	97	102	98	117		111	95	98	97	106		98	122	116	111	107
1417	108	103	98	105	120		106	97	100	98	102		102	117	122	112	110
1418	113	98	106	102	119		112	105	105	98	111		102	121	119	110	104
1419	110	98	104	103	124		113	101	102	97	112		99	116	118	106	113
1420	108	100	103	102	116		107	98	103	99	102		100	119	116	114	109
1421	111	111	109	98	112		116	101	106	99	99		105	117	123	109	113
1422	109	107	104	93	120		111	97	103	98	99		102	118	117	112	111
1423	110	99	103	96	113		110	100	104	105	101		110	112	116	108	107
1424	113	105	107	97	111		110	101	103	103	92		106	122	122	106	108
1425	104	108	110	95	115		112	100	100	99	104		105	114	125	106	109
1426	108	103	109	96	112		106	99	106	102	101		110	113	115	102	117
1427	110	96	111	102	113		105	101	100	96	104		106	119	116	106	108
1428	111	105	98	98	108		110	103	99	95	101		105	115	119	103	116
1429	111	104	105	100	111		101	99	102	101	106		102	116	116	104	111
1430	104	104	108	101	126		106	103	97	103	98		102	118	122	103	105
1431	110	101	102	101	119		107	106	109	105	103		110	122	117	110	112
1432	109	102	113	105	112		112	105	104	109	104		94	118	114	105	106
1433	102	100	103	103	109		104	104	100	104	99		104	114	127	111	118
1434	107	96	109	93	117		105	107	104	101	101		108	109	110	109	115
1435	106	105	101	99	121		104	109	102	98	100		112	109	108	108	116
1436	109	102	109	99	114		108	110	105	94	106		102	117	119	106	103
1437	115	104	107	105	118		111	109	102	102	105		104	109	113	113	111
1438	106	101	106	109	117		103	108	105	102	105		105	118	114	113	112
1439	113	99	109	104	113		100	109	104	100	97		104	113	118	115	112
1440	111	100	99	103	117		97	102	104	103	104		111	121	117	117	107
1441	111	98	108	101	114		107	99	109	99	103		99	112	117	113	103
1442	109	103	102	98	108		103	101	104	113	104		104	123	127	114	111
1443	103	95	106	101	118		103	104	102	111	102		107	117	120	110	109
1444	110	98	107	99	120		100	103	105	104	103		97	119	117	107	112
1445	106	108	108	97	115		100	103	108	103	99		104	111	118	111	113
1446	107	100	110	99	119		101	106	100	104	103		102	117	118	107	112
1447	107	99	106	97	120		104	104	100	107	99		102	124	122	119	114
1448	110	98	111	97	115		103	104	103	101	100		108	107	117	115	121
1449	110	99	110	99	116		104	108	96	105	95		98	110	116	108	101
1450	111	103	108	97	112		96	101	102	106	96		106	106	117	112	112
1451	108	104	104	97	115		101	109	102	102	107		112	111	120	114	111
1452	108	106	112	100	116		102	102	104	107	103		111	116	116	112	107
1453	107	105	103	96	115		103	102	102	110	97		101	110	118	111	112
1454	107	107	109	99	118		96	114	104	95	99		108	112	118	108	114
1455	108	106	110	101	111		101	100	103	104	99		104	115	117	111	105
1456	108	104	110	101	106		108	106	103	101	108		107	116	120	117	104
1457	115	103	106	104	111		108	109	105	98	104		104	117	118	111	110
1458	109	102	108	101	114		102	104	96	101	97		108	109	119	113	106
1459	106	98	107	106	112		102	106	104	94	96		110	116	116	107	112
1460	105	97	100	107	110		100	112	97	97	101		113	108	120	111	110
1461	108	102	110	99	114		102	107	104	102	104		107	111	114	113	115
1462	108	101	105	106	108		112	106	97	101	102		105	111	114	114	107
1463	114	107	113	100	116		104	107	100	101	100		104	114	121	117	108
1464	110	99	97	102	109		104	110	96	101	102		105	117	112	110	105
1465	110	99	104	103	119		108	106	100	97	102		105	120	119	109	107
1466	110	102	98	106	122		109	109	103	99	101		106	119	117	104	102
1467	110	100	101	100	115		106	102	95	100	100		113	115	119	107	107
1468	104	97	100	103	121		106	108	98	105	98		110	119	118	108	110
1469	105	100	105	108	114		100	105	103	95	100		112	113	123	109	102
1470	108	105	107	101	109		104	104	106	101	105		112	119	120	119	108
1471	108	102	107	109	111		108	109	101	100	97		107	121	118	108	100
1472	109	99	99	104	119		108	103	101	105	101		105	121	116	108	108
1473	108	95	100	102	112		106	104	91	99	98		117	114	116	114	110
1474	107	98	102	111	114		107	107	100	101	102		122	125	123	112	107
1475	106	104	106	98	108		106	108	104	109	102		111	112	116	103	101
1476	113	96	104	100	116		111	107	99	105	91		117	120	120	116	107
1477	113	104	107	104	111		102	112	104	100	107		116	114	119	111	108
1478	112	102	107	109	110		107	105	100	99	103		110	113	115	114	103
1479	110	99	103	107	110		106	106	101	108	100		108	123	122	112	109
1480	110	100	105	105	109		102	107	105	104	107		113	116	114	121	108
1481	107	100	105	101	112		110	106	100	106	102		114	118	120	103	110
1482	109	100	107	102	110		104	105	103	103	103		106	113	116	107	114
1483	113	102	99	110	110		105	106	105	107	106		100	121	111	109	110
1484	112	108	103	99	111		107	104	104	102	106		105	118	118	106	104
1485	113	97	107	99	108		105	107	101	105	100		105	111	121	110	110
1486	110	100	107	100	109		104	110	101	101	98		116	109	123	103	99
1487	118	101	109	100	106		107	108	103	106	94		110	114	109	99	103
1488	108	102	110	111	113		106	110	98	99	103		108	107	112	109	109
1489	114	99	104	102	106		103	114	102	101	103		111	110	115	103	106
1490	109	101	107	99	109		110	105	102	105	106		111	117	109	106	102
1491	115	103	102	99	111		111	108	106	103	97		109	121	115	111	113
1492	111	106	101	104	109		107	111	104	103	101		108	122	114	108	104
1493	107	96	108	100	110		106	100	109	99	97		109	118	115	102	103
1494	112	94	106	98	114		115	108	105	107	101		110	120	118	105	107
1495	111	105	102	106	113		99	106	107	108	97		112	123	114	114	110
1496	113	98	100	95	116		109	102	104	116	101		116	119	105	111	104
1497	107	101	109	104	106		110	107	98	106	97		121	115	120	111	110
1498	111	107	105	101	112		103	104	103	98	94		114	115	112	111	112
1499	108	100	103	96	119		106	107	100	99	97		110	111	117	109	113
1500	110	105	99	101	121		109	103	100	94	98		117	112	116	106	104
1501	108	103	102	102	104		110	107	97	104	98		112	114	111	106	104
1502	113	106	106	103	111		98	106	103	103	100		114	119	107	115	111
1503	111	101	105	98	105		106	105	101	103	103		117	125	111	104	109
1504	107	107	101	104	111		99	101	101	102	103		117	118	111	105	107
1505	106	102	100	105	101		100	107	95	95	106		112	123	119	105	114
1506	114	103	104	104	107		104	99	99	102	102		109	118	108	104	112
1507	110	107	99	108	112		101	105	104	97	108		111	125	107	111	110
1508	112	102	101	97	105		103	105	102	98	103		110	115	118	109	107
1509	106	111	97	98	106		101	101	95	104	102		117	121	109	103	110
1510	107	104	109	100	113		99	100	94	100	102		111	117	110	110	110
1511	111	110	107	98	117		102	101	94	107	102		117	116	112	105	104
1512	111	108	99	95	112		104	109	95	104	108		109	116	111	103	100
1513	108	103	101	97	109		107	103	102	102	96		110	116	114	101	112
1514	108	104	104	99	104		107	105	104	106	100		120	116	115	113	115
1515	112	105	98	99	111		108	102	97	106	97		109	113	113	116	105
1516	111	107	99	94	118		107	98	101	103	97		106	111	116	107	108
1517	110	101	103	101	113		104	101	95	103	99		106	121	110	112	111
1518	111	99	104	100	114		103	107	103	102	98		113	115	112	112	104
1519	107	105	103	95	110		103	110	100	100	96		113	113	107	109	113
1520	111	105	104	96	110		108	111	95	107	105		113	109	116	105	111
1521	108	110	106	98	105		111	107	101	97	105		110	113	115	106	103
1522	105	110	108	92	114		109	113	94	107	98		115	116	113	103	113
1523	110	103	105	99	108		107	111	96	109	105		113	111	111	105	103
1524	109	104	109	99	105		106	106	96	107	102		117	115	107	104	109
1525	110	107	99	103	113		102	99	98	105	104		114	114	118	113	111
1526	116	94	101	103	112		100	105	96	108	99		109	118	119	111	113
1527	114	99	97	108	111		105	111	99	112	97		118	125	116	106	106
1528	115	100	100	96	111		100	106	97	104	96		108	114	113	114	114
1529	112	101	105	100	110		111	105	93	110	102		104	109	113	111	112
1530	116	107	103	106	111		105	109	96	98	101		108	110	108	110	97
1531	113	98	108	104	111		109	105	95	109	102		109	113	108	115	104
1532	106	97	108	98	104		120	104	96	105	101		113	106	113	108	100
1533	113	101	106	103	118		105	100	96	102	101		107	111	108	104	102
1534	105	103	106	100	108		106	108	96	106	103		108	111	108	106	107
1535	115	102	102	103	118		107	105	102	100	105		109	113	111	105	110
1536	106	104	105	106	112		107	113	95	106	103		106	111	110	102	114
1537	115	110	107	109	107		108	111	93	99	99		106	102	111	117	111
1538	116	105	107	102	115		109	106	90	110	100		117	117	115	112	108
1539	111	98	103	104	113		103	102	94	104	105		109	111	115	115	108
1540	110	105	101	100	116		109	102	90	101	100		116	108	111	107	107
1541	104	108	101	100	112		107	103	95	103	103		109	124	112	111	117
1542	119	99	106	103	107		104	105	94	106	93		111	123	114	107	98
1543	115	98	110	107	101		105	105	90	98	101		116	128	115	113	105
1544	113	102	102	103	107		111	102	90	100	93		108	121	111	116	112
1545	115	103	104	106	107		102	103	91	100	98		107	119	119	110	112
1546	116	100	108	99	112		105	106	95	96	98		124	116	113	113	111
1547	102	107	104	103	105		106	106	98	106	96		109	121	116	110	112
1548	112	100	101	97	102		98	106	93	103	99		113	113	121	107	108
1549	117	104	105	96	109		105	108	99	102	99		105	121	115	111	101
1550	110	106	112	100	107		107	101	96	104	100		109	123	115	101	102
1551	117	103	103	99	96		108	98	89	102	102		104	118	120	110	113
1552	113	101	105	100	114		103	103	101	100	102		107	117	116	103	96
1553	118	99	109	95	106		98	107	98	106	98		108	111	113	106	102
1554	112	99	97	101	104		98	103	96	99	101		112	117	113	107	105
1555	111	101	99	98	103		99	106	100	102	104		107	117	111	112	111
1556	113	102	103	99	108		102	106	91	98	97		109	111	109	108	100
1557	112	102	105	101	105		106	107	93	98	103		112	112	112	108	105
1558	120	100	104	100	110		103	104	100	103	100		114	111	114	109	96
1559	111	111	108	103	114		108	109	102	107	92		107	114	109	111	107
1560	105	107	104	99	113		106	106	97	94	99		110	109	106	111	113
1561	111	109	101	99	112		106	104	91	99	97		109	114	111	98	99
1562	112	104	105	102	103		106	115	103	104	100		112	110	104	113	100
1563	110	102	104	100	109		109	100	102	99	95		105	113	102	115	112
1564	106	104	105	96	110		110	103	97	95	101		103	124	113	110	109
1565	113	101	108	101	106		99	104	100	107	101		115	116	108	103	105
1566	111	102	103	95	110		111	100	96	103	101		106	118	108	103	105
1567	112	104	96	96	103		114	108	99	103	100		102	110	112	110	106
1568	111	103	105	101	102		111	104	101	108	93		105	111	113	104	107
1569	114	108	99	102	112		111	103	96	98	95		107	108	118	108	102
1570	120	109	108	96	109		103	107	95	104	98		109	104	110	107	104
1571	110	106	103	107	108		108	107	96	98	102		111	113	111	105	109
1572	115	105	103	101	105		109	110	91	102	97		110	104	114	106	105
1573	113	105	102	101	108		111	107	101	106	100		116	109	109	103	109
1574	115	101	102	101	102		113	105	97	96	99		111	114	108	111	106
1575	114	104	99	96	103		109	109	91	101	109		103	111	112	110	114
1576	116	101	106	96	103		118	105	102	98	100		108	106	107	103	110
1577	112	104	98	109	111		115	103	96	100	100		106	104	106	108	99
1578	111	102	113	99	107		104	102	100	101	98		107	107	109	115	107
1579	111	109	99	106	110		105	104	104	107	99		109	111	108	110	119
1580	114	102	105	99	114		109	105	102	93	99		112	100	108	108	99
1581	110	104	98	102	104		102	111	100	100	99		108	106	106	114	110
1582	107	105	108	102	110		109	114	103	103	99		110	105	113	104	103
1583	112	104	96	101	105		111	105	103	102	103		110	103	112	113	101
1584	117	107	101	100	105		115	92	103	102	92		110	107	106	106	100
1585	115	106	103	103	102		110	100	104	109	98		106	110	106	107	104
1586	114	107	108	103	110		102	107	103	98	99		106	113	109	103	105
1587	113	114	102	104	113		109	106	102	105	98		115	108	110	111	111
1588	107	109	100	98	108		109	100	101	102	96		119	106	101	117	107
1589	115	102	104	99	108		105	105	101	106	96		115	108	112	108	97
1590	116	109	103	100	107		105	102	100	98	96		118	117	110	108	106
1591	112	101	102	97	113		101	100	99	109	95		123	101	105	109	111
1592	117	109	107	101	108		104	99	98	98	99		112	114	108	103	108
1593	117	105	102	96	115		106	109	90	104	100		117	115	102	111	109
1594	113	108	110	98	105		107	105	102	101	94		109	118	109	113	107
1595	115	108	107	101	107		104	106	100	103	93		113	109	108	106	112
1596	115	100	101	102	106		103	104	105	104	98		112	108	103	109	109
1597	112	103	105	101	107		109	100	102	101	105		108	111	112	112	105
1598	119	100	103	101	106		103	101	101	105	97		112	109	105	109	108
1599	110	106	104	97	101		108	107	103	100	94		113	116	112	104	106
1600	109	103	104	98	104		112	101	93	106	95		108	107	108	103	105
1601	116	96	109	99	109		105	100	101	106	93		114	115	109	115	112
1602	110	103	103	99	116		106	101	101	105	93		108	114	112	110	107
1603	118	100	106	103	105		106	102	103	104	90		121	107	107	112	101
1604	116	109	98	96	109		99	105	104	110	97		115	108	103	107	99
1605	117	98	104	99	105		107	107	100	106	89		108	112	106	106	107
1606	111	105	104	90	108		98	103	102	103	93		110	116	110	109	105
1607	112	104	106	92	110		102	107	101	100	92		111	116	118	105	104
1608	110	110	101	92	111		108	115	99	105	94		110	117	114	108	104
1609	124	104	104	98	110		108	101	100	109	96		108	115	116	105	107
1610	114	109	110	94	107		102	106	100	107	92		109	115	109	108	103
1611	117	109	107	99	109		105	100	106	105	95		115	120	105	106	104
1612	117	106	103	100	104		106	102	97	104	99		109	108	117	107	107
1613	122	105	103	93	115		101	100	103	101	101		114	115	107	104	101
1614	117	104	101	92	106		98	100	102	102	98		108	113	112	110	112
1615	116	103	100	93	108		99	103	105	109	106		117	110	107	103	110
1616	115	100	100	93	112		111	109	105	104	102		109	112	113	106	104
1617	112	99	109	96	102		101	103	100	103	91		103	105	112	109	104
1618	112	105	105	95	108		106	104	104	97	97		103	108	105	111	98
1619	118	108	110	90	108		106	106	105	111	98		110	108	101	110	103
1620	111	107	114	88	109		104	110	102	105	94		100	108	100	106	102
1621	113	108	105	97	105		107	104	105	102	96		108	109	103	115	105
1622	122	98	105	95	105		97	102	100	108	94		116	115	110	111	104
1623	107	108	107	100	113		99	99	99	107	100		110	112	105	105	97
1624	116	101	102	101	114		104	104	100	102	97		104	111	103	115	94
1625	113	102	103	103	106		103	105	100	99	99		107	112	115	115	112
1626	107	97	105	93	100		100	109	105	105	101		112	111	107	106	111
1627	112	111	104	98	110		102	106	105	110	99		117	106	101	124	112
1628	110	105	108	96	107		99	108	100	110	99		107	105	105	113	99
1629	115	109	105	96	102		101	94	106	109	92		106	105	108	119	103
1630	119	104	112	102	108		97	106	105	110	96		104	115	99	115	107
1631	113	101	109	101	98		97	99	103	107	87		104	114	106	117	110
1632	112	105	106	97	106		103	103	99	104	97		108	112	114	115	104
1633	109	104	108	106	113		100	110	106	100	97		102	107	97	113	112
1634	112	103	103	94	104		104	107	105	109	94		115	114	111	118	106
1635	119	102	106	99	106		102	109	105	105	91		107	109	113	110	109
1636	114	103	103	98	105		105	104	103	106	88		116	110	112	116	107
1637	116	97	105	90	101		101	109	99	101	91		105	114	116	113	110
1638	109	94	107	97	104		107	111	104	100	94		109	111	105	111	109
1639	112	103	102	103	108		105	112	104	104	94		110	108	113	107	108
1640	118	102	99	95	106		108	103	105	101	93		104	109	112	114	111
1641	116	99	97	99	107		101	100	108	103	98		101	112	113	112	108
1642	117	99	96	101	98		113	107	104	108	92		109	113	122	108	109
1643	111	102	98	98	111		104	103	99	101	93		105	104	106	106	108
1644	118	102	99	98	108		98	100	103	103	95		106	115	115	108	106
1645	112	100	102	102	113		104	101	98	107	98		112	112	114	111	106
1646	115	101	103	93	119		110	104	106	100	94		110	112	113	106	109
1647	117	105	103	93	105		108	103	106	101	102		110	109	114	106	110
1648	113	103	106	97	108		102	107	100	103	102		108	113	113	111	121
1649	108	101	99	96	103		103	100	104	98	95		111	114	111	100	108
1650	108	104	102	93	108		106	103	100	106	94		111	108	109	108	108
1651	109	105	101	97	102		100	100	97	100	99		104	111	113	117	110
1652	113	104	95	98	106		101	95	100	104	100		103	116	114	106	106
1653	114	100	102	101	107		103	102	101	110	97		112	114	114	110	115
1654	115	105	100	94	101		99	96	94	114	99		104	114	106	104	110
1655	112	99	104	102	108		102	104	104	107	99		109	110	116	109	109
1656	109	104	100	98	106		106	108	107	108	96		113	109	117	103	110
1657	109	101	96	98	108		114	108	98	105	96		119	112	122	105	109
1658	110	97	101	96	100		104	112	103	107	96		106	112	117	111	114
1659	106	101	101	96	113		101	105	103	101	104		105	114	116	106	105
1660	109	105	106	104	109		102	103	102	103	103		110	116	114	106	104
1661	114	104	98	105	106		98	107	100	107	95		111	104	108	108	110
1662	113	96	107	103	120		102	101	98	100	91		109	112	117	109	107
1663	111	100	100	106	118		100	110	100	107	98		108	109	112	103	112
1664	109	98	104	101	109		105	102	102	103	104		112	113	112	117	111
1665	108	96	115	96	106		98	110	96	105	98		107	108	117	112	110
1666	113	100	107	103	109		112	98	99	112	101		106	112	114	112	110
1667	107	98	99	98	108		100	99	98	99	101		106	113	104	114	117
1668	113	102	103	100	109		106	110	100	102	93		105	120	111	119	111
1669	114	100	101	99	104		100	101	103	108	102		113	121	105	116	108
1670	112	99	96	101	113		102	102	101	111	99		107	113	113	111	107
1671	109	103	106	103	110		97	106	98	106	93		110	111	106	114	109
1672	110	97	107	94	101		100	99	103	100	101		108	123	114	116	106
1673	109	97	94	100	108		102	109	100	103	95		110	107	120	121	106
1674	107	100	106	96	113		105	102	99	107	93		115	105	107	110	108
1675	109	100	99	102	106		102	106	97	111	93		115	114	116	116	109
1676	107	105	101	87	104		105	103	105	111	92		113	118	113	108	105
1677	110	107	104	92	109		101	102	102	104	96		109	118	118	109	116
1678	111	104	96	98	101		99	95	100	110	94		105	113	117	108	110
1679	116	109	100	101	115		98	95	98	102	91		113	109	116	112	109
1680	111	102	101	100	103		109	101	105	108	99		114	113	112	109	111
1681	112	99	103	93	101		106	100	103	106	93		109	113	119	110	108
1682	115	102	100	95	109		101	96	101	105	94		109	112	113	107	104
1683	101	106	107	95	106		103	105	106	106	92		110	108	114	108	100
1684	108	99	99	101	110		108	103	101	107	90		114	105	115	106	102
1685	111	104	100	93	109		104	105	100	104	95		111	109	116	107	110
1686	113	100	100	101	109		106	111	98	113	93		111	109	113	107	111
1687	110	101	104	96	106		108	107	103	106	96		105	114	109	110	109
1688	111	101	101	101	114		104	100	97	105	105		116	118	119	106	107
1689	115	102	99	106	107		100	104	95	102	99		108	104	112	116	112
1690	110	102	102	100	104		102	108	103	106	94		116	110	116	106	118
1691	104	100	97	97	110		106	106	103	107	97		109	118	118	114	108
1692	117	108	103	98	110		103	100	103	101	99		109	108	120	108	118
1693	114	105	95	96	104		103	101	95	102	102		99	111	116	113	114
1694	112	102	101	101	111		105	106	103	107	99		107	106	113	112	109
1695	113	110	98	97	108		108	108	104	106	96		103	118	111	116	109
1696	115	105	110	97	117		100	97	99	107	91		112	114	109	104	118
1697	106	102	95	93	107		107	101	100	100	105		108	114	110	111	115
1698	115	100	96	98	107		105	100	104	96	100		105	105	106	109	107
1699	117	105	101	93	109		104	105	97	109	92		99	115	110	105	115
1700	107	100	93	97	116		102	98	110	102	90		92	116	115	106	115
1701	113	104	103	100	104		105	98	103	107	104		104	116	106	111	114
1702	116	96	105	100	109		105	108	102	111	96		108	109	108	110	113
1703	111	101	103	102	108		97	104	103	110	98		101	111	107	112	113
1704	110	111	102	100	101		97	104	101	105	92		102	106	104	106	101
1705	114	110	100	101	106		107	102	101	97	90		106	109	107	106	104
1706	115	102	98	98	108		106	102	101	105	94		103	112	107	116	111
1707	117	104	100	102	107		101	102	102	106	92		103	118	110	107	103
1708	101	109	104	94	113		100	98	102	104	90		99	111	109	104	106
1709	111	103	104	97	109		99	104	99	104	91		108	113	109	104	103
1710	110	104	100	94	112		104	106	100	105	103		108	107	111	109	112
1711	111	105	97	98	110		108	108	105	111	93		111	113	102	106	108
1712	118	108	100	97	108		103	101	96	110	100		108	110	102	103	108
1713	111	103	97	97	109		106	107	95	107	99		103	113	104	104	114
1714	113	102	107	99	115		105	105	102	109	99		107	116	106	104	118
1715	113	104	101	105	110		106	99	103	109	97		107	116	114	103	114
1716	113	101	99	98	112		102	100	99	104	92		109	111	108	108	107
1717	114	108	98	102	108		109	108	100	112	96		107	113	112	106	118
1718	111	103	95	100	105		106	103	96	107	95		106	116	119	110	104
1719	114	101	104	105	106		99	108	98	112	100		106	110	115	101	108
1720	117	110	103	101	117		104	111	96	104	100		102	106	124	105	104
1721	115	104	98	104	104		106	108	98	106	93		104	115	112	103	104
1722	119	104	102	101	110		106	101	105	101	93		99	108	104	108	102
1723	101	105	105	102	111		104	106	107	110	95		104	107	114	109	117
1724	112	103	98	103	104		102	108	101	104	98		100	116	110	104	108
1725	114	101	101	100	116		107	105	106	103	97		96	116	112	106	113
1726	115	106	101	102	113		106	109	108	99	103		112	117	106	95	114
1727	111	102	107	101	114		105	103	105	107	103		108	119	113	108	113
1728	113	102	101	103	112		105	107	98	106	99		107	115	109	106	114
1729	111	102	105	101	111		98	101	101	105	105		110	106	110	102	118
1730	105	99	108	105	109		104	104	103	103	98		114	113	114	105	110
1731	101	103	101	111	107		110	105	99	105	100		108	118	115	116	110
1732	112	100	102	103	110		107	98	105	114	103		101	113	112	113	113
1733	113	98	102	104	107		104	106	101	106	98		99	107	115	105	108
1734	111	99	109	101	104		106	106	99	112	99		117	109	120	118	111
1735	108	105	99	106	112		105	105	106	112	104		110	117	117	112	115
1736	116	113	100	102	113		103	104	98	107	101		109	117	115	105	108
1737	111	101	99	95	113		112	101	96	103	99		106	111	110	111	112
1738	115	98	101	101	108		105	104	104	108	96		107	110	114	110	104
1739	109	108	98	98	106		96	103	100	109	98		107	107	111	103	110
1740	111	98	97	96	107		108	100	98	105	107		101	106	115	114	111
1741	115	98	103	100	111		109	103	97	113	98		108	113	111	103	106
1742	107	104	100	103	104		99	111	101	102	98		114	112	113	106	109
1743	111	109	97	100	110		108	110	97	105	99		107	114	112	106	111
1744	111	100	97	99	104		109	103	101	103	99		114	116	121	105	110
1745	109	101	93	94	108		102	106	99	103	93		107	117	112	112	108
1746	108	101	97	102	110		107	107	95	105	98		106	107	115	106	111
1747	111	101	97	99	108		99	111	101	101	98		110	106	107	100	116
1748	103	101	98	95	104		107	104	102	97	98		104	110	116	105	103
1749	106	101	101	95	108		103	109	99	109	107		116	114	111	114	112
1750	106	98	97	102	100		105	106	96	103	107		105	107	115	109	119
1751	110	97	101	99	111		102	110	96	103	105		107	114	110	107	108
1752	114	104	103	100	102		102	105	96	101	96		107	110	115	107	111
1753	103	99	96	101	107		97	108	99	104	97		109	112	118	108	118
1754	109	96	102	92	106		101	108	99	104	95		99	118	109	111	108
1755	109	95	108	90	105		106	105	104	106	100		100	107	118	110	111
1756	107	101	98	98	106		101	113	103	105	93		98	112	108	117	116
1757	108	100	98	103	110		105	105	98	109	101		99	113	120	114	111
1758	108	97	103	99	111		104	111	103	98	102		107	113	118	107	108
1759	106	96	104	93	113		98	101	102	108	97		102	113	110	104	114
1760	112	89	94	101	112		97	107	98	107	108		107	117	104	110	116
1761	108	98	103	101	103		101	102	101	106	97		98	122	116	105	106
1762	104	95	101	97	104		99	103	106	102	110		100	113	111	105	112
1763	109	99	95	102	108		102	112	102	105	101		109	121	118	108	100
1764	108	96	99	96	104		102	101	99	106	101		101	119	114	121	99
1765	108	101	102	102	111		94	107	101	105	101		97	123	105	109	110
1766	111	98	104	104	113		91	99	107	107	97		100	120	113	111	108
1767	112	98	101	104	109		103	97	96	105	99		102	118	115	114	103
1768	114	101	104	101	107		99	107	98	105	102		100	123	118	113	103
1769	112	99	108	98	110		103	109	98	107	110		106	117	107	111	101
1770	110	96	103	99	110		104	102	103	104	107		117	112	108	111	105
1771	111	97	104	97	111		102	108	97	105	104		108	114	124	108	105
1772	112	101	105	101	110		99	108	90	100	96		103	116	114	115	103
1773	114	96	102	102	107		96	108	97	105	102		104	121	110	109	108
1774	111	105	110	95	111		105	106	96	101	103		102	112	111	110	106
1775	107	99	105	102	107		103	98	96	103	103		97	118	117	114	108
1776	102	100	106	100	114		100	104	103	101	95		99	112	121	109	103
1777	112	108	103	100	117		101	105	104	104	100		116	117	117	113	107
1778	110	97	106	100	107		104	102	102	101	104		112	120	119	115	107
1779	109	103	112	100	111		98	110	105	99	97		109	116	119	114	109
1780	111	102	102	102	112		104	107	98	108	101		110	109	110	108	99
1781	115	97	102	96	109		97	108	100	105	104		105	125	117	112	108
1782	116	95	98	98	106		105	108	98	97	105		107	112	114	112	109
1783	104	95	102	97	107		104	103	97	102	99		102	104	106	109	110
1784	110	99	100	102	108		105	105	99	99	99		106	116	111	107	107
1785	111	100	96	98	104		97	102	97	102	99		107	106	116	106	107
1786	105	101	97	97	111		97	106	96	102	105		112	112	117	105	109
1787	113	97	102	104	111		105	98	100	112	101		99	116	116	107	102
1788	109	101	103	103	118		105	103	102	99	99		103	121	119	105	108
1789	109	107	109	97	112		100	103	103	103	98		113	118	119	111	112
1790	112	99	108	104	104		96	112	104	110	97		108	119	112	112	103
1791	112	102	107	97	108		108	108	97	111	106		108	117	118	105	108
1792	114	101	102	94	108		104	107	99	106	101		111	113	108	115	109
1793	109	99	103	97	117		101	105	102	97	99		98	115	115	112	107
1794	107	104	102	101	101		96	105	104	110	109		103	116	116	111	105
1795	107	98	106	99	106		102	106	98	114	102		107	120	110	107	108
1796	112	104	99	105	112		97	103	102	107	109		108	118	112	108	100
1797	108	98	98	102	107		101	102	101	108	108		100	114	108	111	110
1798	110	98	107	97	106		95	105	105	106	104		102	116	113	110	104
1799	112	101	106	96	109		99	111	102	95	108		114	118	113	114	107
1800	115	99	100	97	105		100	105	100	104	104		103	123	114	114	103
1801	112	95	107	93	111		105	100	104	101	102		103	116	115	110	113
1802	108	94	106	95	106		99	99	99	99	105		111	115	114	114	107
1803	115	96	95	101	111		100	108	101	105	105		105	115	121	110	104
1804	114	99	103	99	110		101	103	98	109	94		98	113	113	111	112
1805	111	101	103	95	111		103	105	98	103	96		106	122	113	117	110
1806	114	105	109	100	111		105	108	100	103	105		103	120	114	101	102
1807	109	98	111	99	108		105	102	100	98	93		108	121	116	111	102
1808	110	99	107	94	114		109	105	98	105	109		101	115	122	102	112
1809	107	99	103	103	114		105	99	99	102	101		105	123	120	105	112
1810	113	98	104	97	111		101	110	100	103	97		113	115	115	113	109
1811	114	104	104	98	115		109	107	93	110	100		104	113	112	113	104
1812	106	99	100	96	110		111	115	94	105	100		110	114	116	112	109
1813	115	94	101	97	113		104	102	96	106	104		106	117	120	106	118
1814	113	100	100	96	107		107	107	97	103	96		108	113	114	115	111
1815	113	99	107	93	109		104	106	93	110	103		109	108	113	106	107
1816	117	97	103	92	106		103	109	97	107	109		109	111	119	112	109
1817	114	99	99	94	115		108	105	98	104	106		97	116	113	108	115
1818	119	96	98	95	111		103	103	98	102	101		104	116	108	108	114
1819	109	94	101	102	111		104	104	99	108	102		109	106	110	112	113
1820	115	95	98	97	114		103	106	95	107	105		106	112	113	111	103
1821	116	95	99	102	116		104	105	95	108	107		106	115	111	108	100
1822	110	98	98	103	110		99	113	101	105	98		109	108	114	100	110
1823	113	95	99	96	104		103	98	98	109	106		112	110	115	113	103
1824	110	93	99	100	109		101	107	97	108	106		99	112	113	109	112
1825	112	94	106	94	106		105	106	102	104	107		101	113	107	104	112
1826	114	93	102	97	113		107	107	100	106	104		107	121	117	112	109
1827	110	101	101	96	111		102	109	103	102	101		110	117	107	110	109
1828	113	98	102	95	113		99	111	104	108	96		107	103	120	103	116
1829	118	99	100	94	107		102	106	102	105	104		104	119	117	103	107
1830	112	95	105	96	106		100	104	101	108	99		115	118	110	109	110
1831	111	94	95	97	109		103	106	103	104	100		115	111	117	115	111
1832	111	96	98	95	105		104	112	97	109	98		103	109	117	110	112
1833	107	99	105	92	109		102	106	98	106	101		101	112	122	113	112
1834	115	106	102	94	105		100	111	100	107	97		110	113	121	113	112
1835	107	100	102	95	107		107	105	103	106	98		104	118	115	109	110
1836	118	100	109	94	105		104	102	96	107	98		101	109	124	112	110
1837	111	103	100	93	109		100	106	99	104	100		101	106	115	115	106
1838	107	108	101	98	113		100	105	95	103	99		104	119	110	115	113
1839	110	101	98	97	114		98	102	98	101	101		113	118	120	114	111
1840	113	92	104	97	103		107	102	98	115	99		105	118	121	111	101
1841	113	99	107	95	107		101	107	104	113	101		108	120	122	111	115
1842	116	95	106	89	107		105	101	105	107	104		109	116	118	111	110
1843	109	101	101	100	105		106	102	95	110	98		111	117	119	115	104
1844	113	98	110	102	104		101	106	102	100	98		103	122	116	113	106
1845	118	93	102	97	105		103	101	98	106	95		105	121	119	116	104
1846	109	98	105	100	106		99	102	99	99	101		102	110	116	119	105
1847	111	92	105	100	109		106	103	96	102	92		101	117	120	109	103
1848	106	101	99	102	108		99	102	112	102	98		104	117	115	115	108
1849	108	101	109	100	114		100	104	101	98	104		109	122	115	109	102
1850	109	96	110	98	106		102	106	99	105	94		107	109	113	119	101
1851	110	100	106	89	99		94	100	102	110	97		104	121	109	115	102
1852	106	107	108	88	111		100	103	105	101	97		108	114	113	112	113
1853	107	100	111	91	107		103	109	102	101	94		116	108	118	115	103
1854	109	105	104	96	116		102	98	100	97	96		110	121	117	126	115
1855	107	99	102	90	111		98	115	109	102	101		107	113	118	117	111
1856	109	103	99	93	107		99	105	106	100	97		114	120	119	119	117
1857	109	103	107	105	100		98	106	106	97	94		104	122	112	125	103
1858	110	98	106	97	110		103	103	98	101	100		107	107	119	115	102
1859	114	97	105	93	106		100	108	92	100	98		108	108	117	113	107
1860	112	101	101	102	100		108	97	108	105	104		111	108	119	111	107
1861	113	105	103	102	109		107	107	98	100	97		110	110	129	114	101
1862	116	104	104	101	99		111	106	99	98	92		109	117	118	115	105
1863	116	100	100	93	107		103	100	96	100	96		107	113	116	108	114
1864	111	96	101	96	106		105	105	93	90	98		107	114	120	113	100
1865	113	104	104	89	105		98	107	103	102	92		117	116	114	113	106
1866	121	100	107	99	110		108	102	101	102	98		104	124	118	115	112
1867	120	100	104	90	106		99	96	100	101	89		109	114	115	123	104
1868	116	96	110	96	114		99	100	98	104	95		104	112	109	118	105
1869	117	102	106	94	109		102	106	97	102	97		109	117	119	107	112
1870	117	97	109	93	113		107	98	107	100	97		103	118	119	116	109
1871	108	99	106	98	109		102	113	106	104	97		110	130	121	119	112
1872	116	99	102	94	102		105	105	105	97	91		112	113	115	114	109
1873	113	88	103	103	109		106	103	101	96	93		106	115	123	115	106
1874	112	100	102	95	105		102	104	102	104	96		108	119	115	117	114
1875	111	99	107	95	105		104	109	98	102	94		110	115	114	106	107
1876	115	100	102	94	115		101	98	98	112	92		110	107	116	115	113
1877	112	93	106	99	114		111	105	107	108	93		104	110	113	112	105
1878	114	95	106	91	101		102	104	102	104	94		110	109	120	112	116
1879	113	94	103	96	110		98	105	106	104	94		104	110	110	112	111
1880	111	102	105	94	106		99	105	99	101	96		106	111	114	112	117
1881	111	93	100	90	102		98	110	98	110	96		104	110	118	118	118
1882	110	96	103	90	109		99	112	97	101	96		100	117	112	118	117
1883	119	99	101	100	108		101	106	101	102	91		105	116	120	114	113
1884	114	100	101	94	112		102	106	100	102	89		108	118	115	109	110
1885	115	100	99	95	107		105	110	105	104	95		108	116	117	115	113
1886	111	101	106	96	104		101	107	105	107	92		106	108	113	111	114
1887	115	101	103	93	117		106	108	101	103	99		113	104	116	109	102
1888	114	97	101	94	113		105	108	101	102	94		102	114	112	119	104
1889	109	100	105	97	110		100	103	100	101	96		107	107	122	104	112
1890	109	98	105	97	118		98	110	101	106	92		103	117	114	109	102
1891	116	97	103	97	110		103	116	104	104	99		102	112	116	107	101
1892	118	100	111	97	113		106	113	99	100	94		103	110	120	115	110
1893	113	91	98	91	109		112	108	97	102	94		106	112	106	118	111
1894	115	92	103	100	114		104	109	97	106	97		108	111	110	108	116
1895	116	96	109	94	110		109	110	99	106	103		107	106	114	114	108
1896	110	103	102	98	104		110	111	103	105	103		111	114	121	118	117
1897	112	96	101	96	110		103	110	97	106	92		104	106	118	106	119
1898	116	97	100	101	110		107	108	98	101	98		109	115	125	105	111
1899	119	90	101	96	107		114	112	101	108	98		105	111	118	111	119
1900	117	96	98	102	110		104	109	98	102	97		106	112	111	103	115
1901	109	99	97	98	110		107	105	105	111	94		110	116	115	115	119
1902	105	96	100	93	110		110	114	109	104	98		109	115	114	111	118
1903	112	99	102	98	109		104	109	99	106	99		109	111	113	119	123
1904	109	94	98	100	106		111	105	104	99	97		110	112	107	116	114
1905	111	103	108	96	108		103	109	103	103	95		111	111	111	114	109
1906	113	90	105	96	108		106	109	99	108	96		108	114	109	112	114
1907	108	101	101	94	104		109	107	111	106	92		104	115	116	107	104
1908	109	97	106	91	105		109	102	104	105	101		109	111	117	108	109
1909	108	100	111	97	112		113	108	102	105	93		106	117	117	112	115
1910	112	100	106	100	117		112	104	104	113	90		103	125	118	112	114
1911	108	98	112	102	113		106	104	106	105	97		107	120	122	113	118
1912	114	99	105	103	112		105	110	103	100	94		102	110	114	110	117
1913	111	100	110	100	106		102	103	107	104	93		106	105	117	110	108
1914	114	100	105	95	104		116	104	101	99	96		110	117	118	114	113
1915	109	99	105	97	108		110	108	102	105	101		107	109	111	114	118
1916	110	106	107	90	108		106	106	100	108	95		105	111	116	104	120
1917	109	101	103	97	106		109	107	108	103	97		101	109	115	115	120
1918	109	106	104	95	106		103	101	106	109	97		110	110	104	113	124
1919	112	99	108	94	115		114	111	102	100	99		106	111	113	104	113
1920	115	99	103	98	107		111	102	97	101	99		111	111	105	111	122
1921	116	101	104	94	109		103	107	103	99	100		107	111	117	110	123
1922	104	105	104	88	109		109	106	103	112	96		104	113	116	118	118
1923	111	102	103	98	108		107	104	103	105	99		114	113	118	103	119
1924	113	91	108	99	114		110	104	95	104	97		104	118	121	115	112
1925	112	98	108	89	111		117	105	105	107	98		100	113	122	114	116
1926	114	97	104	88	106		104	103	99	110	100		105	110	119	112	102
1927	115	103	104	91	111		101	104	105	102	105		101	116	114	115	116
1928	115	100	108	92	106		100	102	98	103	105		103	115	109	111	118
1929	110	99	101	95	107		103	104	102	98	105		110	114	120	109	120
1930	110	92	108	94	107		104	103	102	94	100		98	111	115	119	115
1931	113	101	105	93	113		107	103	106	102	105		106	111	113	105	116
1932	113	98	108	95	108		102	104	101	104	97		114	114	110	106	119
1933	114	101	109	98	110		99	107	103	104	98		107	109	112	120	111
1934	114	115	102	97	107		110	103	97	105	98		104	111	115	111	116
1935	112	106	119	101	109		103	106	95	106	100		111	107	114	116	111
1936	110	100	112	96	114		103	105	100	104	102		99	117	111	119	113
1937	114	105	108	105	112		104	105	99	103	101		113	107	115	114	112
1938	109	95	108	93	107		102	102	101	104	98		109	113	118	110	116
1939	114	99	102	101	111		106	106	102	105	102		102	120	120	118	119
1940	109	104	108	94	117		108	114	99	109	100		106	120	115	114	112
1941	115	97	106	109	112		112	100	102	110	100		102	120	111	110	109
1942	116	105	102	95	112		99	108	104	104	97		103	114	114	116	113
1943	117	101	112	99	111		98	107	101	106	100		99	116	116	118	111
1944	117	99	99	103	110		108	106	102	104	105		109	111	113	111	115
1945	114	101	99	99	111		109	104	106	102	103		107	120	106	114	115
1946	111	100	110	103	108		97	107	100	101	105		102	121	119	119	103
1947	111	97	99	94	101		105	104	104	106	104		110	111	112	116	105
1948	116	101	103	101	106		111	109	106	105	106		100	124	112	120	116
1949	107	102	105	102	111		103	114	106	108	108		98	121	113	111	120
1950	114	101	103	95	110		104	108	98	111	103		93	119	112	115	117
1951	111	103	102	98	108		101	108	103	105	102		105	119	111	114	112
1952	114	98	108	93	111		112	98	102	101	101		101	114	109	113	115
1953	110	102	116	100	113		102	101	96	96	102		96	119	113	110	108
1954	107	102	107	101	112		103	101	102	101	97		99	115	108	112	111
1955	114	97	107	98	114		105	98	104	102	100		98	114	110	115	105
1956	109	100	108	98	111		106	100	103	93	100		102	116	113	119	113
1957	109	100	106	99	109		116	102	102	106	96		101	108	112	125	115
1958	111	102	106	97	119		107	106	97	105	97		105	116	108	115	108
1959	113	101	101	100	117		110	94	96	102	101		107	113	111	110	116
1960	107	95	103	102	113		108	106	106	96	96		103	118	109	113	114
1961	106	94	107	98	105		117	102	100	103	91		99	120	111	118	113
1962	113	99	105	97	110		111	100	96	103	94		97	115	109	110	110
1963	116	98	103	98	110		108	102	98	98	99		96	111	115	108	104
1964	112	96	98	95	119		110	101	105	96	103		93	116	120	111	109
1965	112	105	105	100	108		111	97	100	104	100		100	109	110	115	112
1966	112	100	100	103	117		106	106	110	105	104		96	113	109	109	115
1967	115	104	103	106	114		106	103	101	97	101		100	112	105	109	114
1968	116	101	97	98	115		112	107	103	107	98		94	116	121	121	105
1969	106	103	101	101	115		111	93	92	102	92		100	115	108	109	112
1970	111	101	100	96	116		114	99	94	102	102		99	118	112	117	108
1971	109	94	95	95	113		111	97	95	97	95		101	115	122	106	115
1972	105	98	93	102	107		106	101	102	96	101		100	111	113	102	101
1973	113	102	100	94	112		107	98	103	104	102		100	112	118	114	110
1974	115	97	100	98	118		104	103	107	104	104		104	119	115	106	111
1975	111	93	107	99	108		104	97	103	104	99		102	103	117	104	114
1976	112	99	106	98	112		104	103	105	105	93		96	109	119	115	109
1977	112	98	99	99	108		105	102	107	103	98		103	105	116	101	111
1978	107	98	104	92	105		105	95	103	107	98		98	107	119	118	115
1979	110	104	108	97	116		97	101	106	104	96		100	110	109	111	111
1980	114	95	99	97	104		111	102	104	97	99		99	109	123	107	112
1981	113	93	101	97	111		109	106	101	92	96		100	121	111	109	105
1982	111	95	102	102	112		106	105	99	104	102		106	113	109	104	107
1983	113	94	100	97	110		98	103	103	98	99		106	112	126	97	115
1984	108	92	101	101	110		102	108	100	103	92		102	112	112	103	110
1985	113	98	102	94	108		103	98	106	103	96		99	113	123	107	116
1986	110	95	97	110	107		104	103	108	96	101		109	110	113	111	113
1987	113	90	102	98	111		103	100	106	110	96		101	109	110	107	112
1988	112	100	105	104	111		106	107	105	104	103		105	118	115	109	117
1989	112	103	100	101	121		103	97	101	105	102		106	116	117	122	105
1990	118	93	99	99	119		101	102	101	107	93		106	110	112	110	113
1991	113	97	107	95	122		110	99	104	103	100		107	116	110	110	115
1992	111	95	106	100	122		104	103	98	106	99		103	111	109	107	118
1993	118	97	105	95	113		106	106	105	108	101		107	118	114	107	113
1994	115	84	105	92	114		103	107	100	117	101		103	126	106	116	116
1995	108	98	103	102	105		109	103	101	107	101		106	113	112	113	105
1996	108	92	108	91	112		113	101	96	102	103		105	121	118	115	118
1997	112	95	104	102	117		105	106	107	106	104		106	115	119	112	107
1998	111	99	107	101	113		102	104	103	104	103		103	116	120	109	113
[truncated: 2,002 more rows]

## Sheet: 2a
HNF1A		D0	D13	D20	D35
	2^-∂2	1.01696	7.53439	21.7841	3.25182
	2^-∂2	1.05154	9.93791	14.5109	9.71503
	2^-∂2	1.01312	6.8117	8.42502	13.4195

## Sheet: 2c
D13 GATA4 + PDX1+
	WT	P1	P2
% GATA4+PDX1+	99.15	93.5	95.95
% GATA4+PDX1+	98.4	98.2	98.15
% GATA4+PDX1+	87.25	91.6	85.5
D20 HNF1A + PDX1
	WT	P1	P2
% HNF1A+PDX1+	59.5	35.9	50.2
% HNF1A+PDX1+	58.4	50.35	61
% HNF1A+PDX1+	67.2	62.2333	67.6667
D35 HNF1A + INS
	WT	P1	P2
% HNF1A+INS+	22.85	20.6	19.6
% HNF1A+INS+	14.6	32.4	34.1
% HNF1A+INS+	24.15	26.85	19.8333

## Sheet: 2e
D35 INS	WT	P1	P2
2^-∂2	1.0276	1.25065	0.731689
2^-∂2	1.15971	0.784847	1.06316
2^-∂2	0.887388	1.20677	0.976131
2^-∂2	1.0986	1.55735	0.745666

## Sheet: 5a
TM4SF4	WT	P1	P2
2^-∂2	1.24008	0.618775	0.545848
2^-∂2	0.82631	0.198139	0.0661572
2^-∂2	1.00136	0.432299	0.558047
GLIS3	WT	P1	P2
2^-∂2	0.751813	0.633756	0.520941
2^-∂2	1.0219	0.279718	0.524903
2^-∂2	1.00408	0.345337	0.377685
ANKS4B	WT	P1	P2
2^-∂2	0.72732	0.339962	0.346386
2^-∂2	0.598647	0.332704	0.189589
2^-∂2	0.556805	0.203764	0.422697
HNF4A	WT	P1	P2
2^-∂2	0.927255	0.607547	0.6262
2^-∂2	0.955526	0.592202	0.544316
2^-∂2	1.01597	0.289038	0.244786
TSPAN8	WT	P1	P2
2^-∂2	1.01758	0.0410491	0.171864
2^-∂2	1.01446	0.0796214	0.0667202
2^-∂2	0.883085	0.399933	0.567977
UGT2B4	WT	P1	P2
2^-∂2	1.09585	0.261645	0.554772
2^-∂2	1.00733	0.257373	0.199143
2^-∂2	0.888727	0.468631	0.238138

## Sheet: 5b
TM4SF4
	Non-targeting siRNA	HNF1A siRNA
2^-∂2	1.00032	0.562763
2^-∂2	1.03299	0.607128
2^-∂2	1.00836	0.43142
2^-∂2	1.00043	0.34276
GLIS3
	Non-targeting siRNA	HNF1A siRNA
2^-∂2	1.26803	0.857478
2^-∂2	1.00003	0.800706
2^-∂2	1	0.905475
2^-∂2	1.00289	0.698266
ANKS4B
	Non-targeting siRNA	HNF1A siRNA
2^-∂2	1.00006	0.567502
2^-∂2	1.00004	0.566262
2^-∂2	1	0.408478
2^-∂2	1.00026	0.394703
HNF4A
	Non-targeting siRNA	HNF1A siRNA
2^-∂2	1.00325	0.901963
2^-∂2	1.01045	0.762259
2^-∂2	1	0.840483
2^-∂2	1.0017	0.894893
TSPAN8
	Non-targeting siRNA	HNF1A siRNA
2^-∂2	1.00338	0.997406
2^-∂2	1.02258	1.48949
2^-∂2	1.00008	1.85778
2^-∂2	1	2.54011
UGT2B4
	Non-targeting siRNA	HNF1A siRNA
2^-∂2	1.00033	0.812179
2^-∂2	1.00434	0.63716
2^-∂2	1.00048	0.879157
2^-∂2	1.01806	0.806722

## Sheet: 5d
TM4SF4
	GFP	WT HNF1A	HNF1A H126D	HNF1A P291fsinsC
2^-∂2	1.21479	626.245	16.9349	7.51252
2^-∂2	1.26188	738.192	23.7939	13.6253
2^-∂2	1.01683	851.405	12.0159	5.00731
GLIS3
	GFP	WT HNF1A	HNF1A H126D	HNF1A P291fsinsC
2^-∂2	0.922155	1.71721	1.11916	1.3899
2^-∂2	1.00512	1.62075	1.34051	1.18406
2^-∂2	1.09563	1.79237	1.35318	1.4177
ANKS4B
	GFP	WT HNF1A	HNF1A H126D	HNF1A P291fsinsC
2^-∂2	1.21973	10.5563	3.09549	11.5501
2^-∂2	0.69345	12.1409	3.35694	9.08046
2^-∂2	1.42404	11.9947	4.16673	10.1369
HNF4A
	GFP	WT HNF1A	HNF1A H126D	HNF1A P291fsinsC
2^-∂2	1.09285	5.61807	1.28616	1.75717
2^-∂2	0.931864	6.57998	1.33343	1.9902
2^-∂2	1.00728	5.90164	1.46165	1.25299
TSPAN8
	GFP	WT HNF1A	HNF1A H126D	HNF1A P291fsinsC
2^-∂2	0.672443	15.0318	2.2386	5.2988
2^-∂2	1.16089	16.761	2.2659	2.15224
2^-∂2	1.59937	18.0422	2.04794	4.22877
UGT2B4
	GFP	WT HNF1A	HNF1A H126D	HNF1A P291fsinsC
2^-∂2	0.842468	34.6648	1.32864	1.50201
2^-∂2	0.984183	31.3726	2.03216	1.82328
2^-∂2	1.2245	38.4146	1.47392	1.36362

## Sheet: 6a
Glucose-stimulated Insulin Secretion (in vitro)
	WT	P1	P2
Insulin Secretion	1.07921	1.33953	1.37105
Insulin Secretion	0.713676	1.16216	1.1523
Insulin Secretion	1.03725	1.92358	0.929965

## Sheet: 6c
Glucose-stimulated Insulin Secretion (in vivo)
	WT	P1	P2
Insulin Secretion	2.07707	2.41009	1.43676
Insulin Secretion	3.66013	0.61875	0.605991
Insulin Secretion	1.93622	0.452083	0.899629

[truncated: 21 more sheets: 6d, 6e, 6f, 6g, 7a, 7b, 7c, 7d, 7e, 8a, 8c, 8d, 8e, 8f, S3d, S7a, S7b, S7d, S8a, S10 …]
